# Supplementary material for: Di-μ-acetato-κ3 O,O′:O′;κ3 O:O,O′-bis­[(acetato-κ2 O,O′)bis­(5-nitro-1,10-phenanthroline-κ2 N,N′)cadmium]
Source: Acta Crystallogr Sect E Struct Rep Online. 2011 Aug 17;67(Pt 9):m1247. doi: 10.1107/S1600536811032259 (PMC3200609; doi:10.1107/S1600536811032259)
Supplement: Supplementary file 1 [file e-67-m1247-sup1.cif]

##############################################################################
#                                                                            #
# This CIF contains the data in a paper accepted for publication in          #
# Acta Crystallographica Section E. It conforms to the requirements of       #
# Notes for Authors for Acta Crystallographica Section E, and has been       #
# peer reviewed under the auspices of the IUCr Commission on Journals.       #
#                                                                            #
# Full details of the Crystallographic Information File format               #
# are given in the paper "The Crystallographic Information File (CIF):       #
# a New Standard Archive File for Crystallography" by S. R. Hall, F. H.      #
# Allen and I. D. Brown [Acta Cryst. (1991), A47, 655-685].                  #
#                                                                            #
# The current version of the core CIF dictionary is obtainable from          #
# ftp://ftp.iucr.org/pub/cif_core.dic.                                       #
#                                                                            #
# Software is freely available for graphical display of the structure(s)     #
# in this CIF. For information consult the CIF software page                 #
# http://www.iucr.org/resources/cif/software.                                #
#                                                                            #
# This file may be used for bona fide research purposes within the           #
# scientific community so long as proper attribution is given to the journal # 
# article from which it was obtained.                                        #
#                                                                            #
##############################################################################
data_I
_audit_creation_method     SHELXL-97
_chemical_name_systematic
;
Di-\m-acetato-
\k^3^<i>O</i>,<i>O</i>':<i>O</i>';\k^3^<i>O</i>:<i>O</i>,<i>O</i>'-
bis[(acetato-\k^2^<i>O</i>,<i>O</i>')bis(5-nitro-1,10-phenanthroline-
\k^2^<i>N</i>,<i>N</i>')cadmium]
;
_chemical_name_common     ?
_chemical_formula_moiety     'C32 H26 Cd2 N6 O12'
_chemical_formula_sum     'C32 H26 Cd2 N6 O12'
_chemical_formula_iupac     '[Cd2 (C2 H3 O2)4 (C12 H7 N3 O2)2]'
_chemical_formula_weight     911.39
_chemical_melting_point     ?
_symmetry_cell_setting     monoclinic
_symmetry_space_group_name_H-M     'P 21/c'
_symmetry_space_group_name_Hall     '-P 2ybc'
loop_
    _symmetry_equiv_pos_as_xyz
    'x, y, z'
    '-x, y+1/2, -z+1/2'
    '-x, -y, -z'
    'x, -y-1/2, z-1/2'
_cell_length_a     18.653(3)
_cell_length_b     11.2236(16)
_cell_length_c     15.510(2)
_cell_angle_alpha     90.00
_cell_angle_beta     94.531(2)
_cell_angle_gamma     90.00
_cell_volume     3236.9(8)
_cell_formula_units_Z     4
_cell_measurement_reflns_used     7675
_cell_measurement_theta_min     2.45
_cell_measurement_theta_max     27.98
_cell_measurement_temperature     298(2)
_exptl_crystal_description     block
_exptl_crystal_colour     colourless
_exptl_crystal_size_max     0.45
_exptl_crystal_size_mid     0.30
_exptl_crystal_size_min     0.27
_exptl_crystal_density_diffrn     1.870
_exptl_crystal_density_meas     ?
_exptl_crystal_density_method     'not measured'
_exptl_crystal_F_000     1808
_exptl_absorpt_coefficient_mu     1.390
_exptl_absorpt_correction_type     multi-scan
_exptl_absorpt_process_details     '(SADABS; Bruker, 1997)'
_exptl_absorpt_correction_T_min     0.5734
_exptl_absorpt_correction_T_max     0.7052
_exptl_special_details     ?
_diffrn_ambient_temperature     298(2)
_diffrn_radiation_type     MoK\a
_diffrn_radiation_wavelength     0.71073
_diffrn_radiation_source     'fine-focus sealed tube'
_diffrn_radiation_monochromator     graphite
_diffrn_measurement_device_type     'Bruker SMART CCD area-detector'
_diffrn_measurement_method     'phi and omega scans'
_diffrn_detector_area_resol_mean     ?
_diffrn_reflns_number     17895
_diffrn_reflns_av_R_equivalents     0.0220
_diffrn_reflns_av_sigmaI/netI     0.0248
_diffrn_reflns_theta_min     2.24
_diffrn_reflns_theta_max     25.50
_diffrn_reflns_theta_full     25.50
_diffrn_measured_fraction_theta_max     0.992
_diffrn_measured_fraction_theta_full     0.992
_diffrn_reflns_limit_h_min     -22
_diffrn_reflns_limit_h_max     22
_diffrn_reflns_limit_k_min     -13
_diffrn_reflns_limit_k_max     12
_diffrn_reflns_limit_l_min     -18
_diffrn_reflns_limit_l_max     18
_diffrn_standards_number     0
_diffrn_standards_interval_count     ?
_diffrn_standards_interval_time     ?
_diffrn_standards_decay_%     ?
_refine_special_details
;
Refinement of <i>F</i>^2^ against ALL reflections. The weighted <i>R</i>-factor
<i>wR</i> and
goodness of fit <i>S</i> are based on <i>F</i>^2^, conventional
<i>R</i>-factors <i>R</i> are based
on <i>F</i>, with <i>F</i> set to zero for negative <i>F</i>^2^. The threshold
expression of
<i>F</i>^2^ > \s(<i>F</i>^2^) is used only for calculating <i>R</i>-factors(gt)
<i>etc</i>. and is
not relevant to the choice of reflections for refinement. <i>R</i>-factors
based
on <i>F</i>^2^ are statistically about twice as large as those based on
<i>F</i>, and <i>R</i>-
factors based on ALL data will be even larger.
;
_reflns_number_total     5988
_reflns_number_gt     4970
_reflns_threshold_expression     I>2sigma(I)
_refine_ls_structure_factor_coef     Fsqd
_refine_ls_matrix_type     full
_refine_ls_R_factor_all     0.0350
_refine_ls_R_factor_gt     0.0248
_refine_ls_wR_factor_gt     0.0520
_refine_ls_wR_factor_ref     0.0567
_refine_ls_goodness_of_fit_ref     1.020
_refine_ls_restrained_S_all     1.020
_refine_ls_number_reflns     5988
_refine_ls_number_parameters     473
_refine_ls_number_restraints     0
_refine_ls_hydrogen_treatment     constr
_refine_ls_weighting_scheme     calc
_refine_ls_weighting_details
         'calc w=1/[\s^2^(Fo^2^)+(0.0212P)^2^+2.6794P] where P=(Fo^2^+2Fc^2^)/3'
_atom_sites_solution_hydrogens     geom
_atom_sites_solution_primary     direct
_atom_sites_solution_secondary     difmap
_refine_ls_shift/su_max     0.001
_refine_ls_shift/su_mean     0.000
_refine_diff_density_max     0.532
_refine_diff_density_min     -0.355
_refine_ls_extinction_method     none
_refine_ls_extinction_coef     ?
loop_
    _atom_type_symbol
    _atom_type_description
    _atom_type_scat_dispersion_real
    _atom_type_scat_dispersion_imag
    _atom_type_scat_source
    'C' 'C' 0.0033 0.0016
                         'International Tables Vol C Tables 4.2.6.8 and 6.1.1.4'
    'H' 'H' 0.0000 0.0000
                         'International Tables Vol C Tables 4.2.6.8 and 6.1.1.4'
    'N' 'N' 0.0061 0.0033
                         'International Tables Vol C Tables 4.2.6.8 and 6.1.1.4'
    'O' 'O' 0.0106 0.0060
                         'International Tables Vol C Tables 4.2.6.8 and 6.1.1.4'
    'Cd' 'Cd' -0.8075 1.2024
                         'International Tables Vol C Tables 4.2.6.8 and 6.1.1.4'
_computing_data_collection     'SMART (Bruker, 1997)'
_computing_cell_refinement     'SAINT (Bruker, 1997)'
_computing_data_reduction     'SAINT (Bruker, 1997)'
_computing_structure_solution     'SHELXS97 (Sheldrick, 2008)'
_computing_structure_refinement     'SHELXL97 (Sheldrick, 2008)'
_computing_molecular_graphics     'SHELXTL (Sheldrick,2008)'
_computing_publication_material     'publCIF (Westrip, 2010)'
loop_
    _atom_site_type_symbol
    _atom_site_label
    _atom_site_fract_x
    _atom_site_fract_y
    _atom_site_fract_z
    _atom_site_U_iso_or_equiv
    _atom_site_adp_type
    _atom_site_calc_flag
    _atom_site_refinement_flags
    _atom_site_occupancy
    _atom_site_symmetry_multiplicity
    _atom_site_disorder_assembly
    _atom_site_disorder_group
    Cd Cd1 0.153577(11) 0.216216(18) 0.355331(13) 0.03362(6) Uani d . 1 1 . .
    Cd Cd2 0.338957(11) 0.11507(2) 0.311746(14) 0.03789(7) Uani d . 1 1 . .
    O O1 0.09881(18) -0.2330(3) 0.7358(2) 0.0970(11) Uani d . 1 1 . .
    O O2 0.20827(17) -0.1747(3) 0.73914(19) 0.0898(10) Uani d . 1 1 . .
    O O3 0.3288(2) -0.3161(3) 0.6785(2) 0.1007(11) Uani d . 1 1 . .
    O O4 0.38206(17) -0.2012(3) 0.77268(17) 0.0841(9) Uani d . 1 1 . .
    O O5 0.06501(14) 0.3349(2) 0.42283(18) 0.0681(7) Uani d . 1 1 . .
    O O6 0.13052(13) 0.4173(2) 0.33063(17) 0.0642(7) Uani d . 1 1 . .
    O O7 0.12037(12) 0.1684(2) 0.20738(14) 0.0525(6) Uani d . 1 1 . .
    O O8 0.21683(11) 0.0811(2) 0.26526(13) 0.0483(6) Uani d . 1 1 . .
    O O9 0.27715(11) 0.27093(18) 0.36736(15) 0.0481(5) Uani d . 1 1 . .
    O O10 0.37470(13) 0.3381(2) 0.31632(16) 0.0600(6) Uani d . 1 1 . .
    O O11 0.35271(13) 0.1120(2) 0.15096(17) 0.0677(7) Uani d . 1 1 . .
    O O12 0.42983(13) 0.0344(3) 0.24598(15) 0.0675(7) Uani d . 1 1 . .
    N N1 0.08544(11) 0.0405(2) 0.38311(14) 0.0332(5) Uani d . 1 1 . .
    N N2 0.18945(11) 0.1377(2) 0.49403(14) 0.0312(5) Uani d . 1 1 . .
    N N3 0.14639(18) -0.1784(3) 0.70622(19) 0.0553(7) Uani d . 1 1 . .
    N N4 0.31140(12) -0.0453(2) 0.40541(15) 0.0358(6) Uani d . 1 1 . .
    N N5 0.41221(12) 0.1226(2) 0.44876(16) 0.0389(6) Uani d . 1 1 . .
    N N6 0.35865(17) -0.2219(3) 0.6989(2) 0.0574(8) Uani d . 1 1 . .
    C C1 0.23903(15) 0.1877(3) 0.54803(19) 0.0372(7) Uani d . 1 1 . .
    H H1 0.2637 0.2534 0.5291 0.045 Uiso calc R 1 1 . .
    C C2 0.25597(16) 0.1468(3) 0.63140(19) 0.0419(7) Uani d . 1 1 . .
    H H2 0.2903 0.1861 0.6677 0.050 Uiso calc R 1 1 . .
    C C3 0.22194(16) 0.0487(3) 0.65971(19) 0.0415(7) Uani d . 1 1 . .
    H H3A 0.2325 0.0211 0.7158 0.050 Uiso calc R 1 1 . .
    C C4 0.17054(14) -0.0108(3) 0.60346(17) 0.0330(6) Uani d . 1 1 . .
    C C5 0.13060(16) -0.1160(3) 0.62330(19) 0.0387(7) Uani d . 1 1 . .
    C C6 0.07871(16) -0.1638(3) 0.5686(2) 0.0406(7) Uani d . 1 1 . .
    H H6 0.0536 -0.2305 0.5854 0.049 Uiso calc R 1 1 . .
    C C7 0.06202(14) -0.1134(2) 0.48562(19) 0.0346(6) Uani d . 1 1 . .
    C C8 0.00779(15) -0.1598(3) 0.4266(2) 0.0413(7) Uani d . 1 1 . .
    H H8 -0.0187 -0.2258 0.4413 0.050 Uiso calc R 1 1 . .
    C C9 -0.00546(15) -0.1073(3) 0.3480(2) 0.0446(8) Uani d . 1 1 . .
    H H9 -0.0405 -0.1373 0.3079 0.054 Uiso calc R 1 1 . .
    C C10 0.03473(15) -0.0076(3) 0.32916(19) 0.0409(7) Uani d . 1 1 . .
    H H10 0.0254 0.0277 0.2752 0.049 Uiso calc R 1 1 . .
    C C11 0.09979(13) -0.0126(2) 0.46114(17) 0.0294(6) Uani d . 1 1 . .
    C C12 0.15494(13) 0.0393(2) 0.52054(17) 0.0284(6) Uani d . 1 1 . .
    C C13 0.26377(17) -0.1284(3) 0.3811(2) 0.0444(8) Uani d . 1 1 . .
    H H13 0.2411 -0.1253 0.3255 0.053 Uiso calc R 1 1 . .
    C C14 0.24642(18) -0.2205(3) 0.4360(2) 0.0497(8) Uani d . 1 1 . .
    H H14 0.2127 -0.2777 0.4172 0.060 Uiso calc R 1 1 . .
    C C15 0.27917(18) -0.2260(3) 0.5171(2) 0.0479(8) Uani d . 1 1 . .
    H H15 0.2676 -0.2873 0.5539 0.057 Uiso calc R 1 1 . .
    C C16 0.33037(15) -0.1403(3) 0.54626(19) 0.0368(7) Uani d . 1 1 . .
    C C17 0.36932(16) -0.1328(3) 0.63118(19) 0.0407(7) Uani d . 1 1 . .
    C C18 0.41653(16) -0.0459(3) 0.6530(2) 0.0468(8) Uani d . 1 1 . .
    H H18 0.4386 -0.0434 0.7088 0.056 Uiso calc R 1 1 . .
    C C19 0.43346(15) 0.0422(3) 0.5924(2) 0.0419(7) Uani d . 1 1 . .
    C C20 0.48556(17) 0.1302(3) 0.6119(2) 0.0522(9) Uani d . 1 1 . .
    H H20 0.5096 0.1340 0.6667 0.063 Uiso calc R 1 1 . .
    C C21 0.50047(18) 0.2098(3) 0.5500(2) 0.0544(9) Uani d . 1 1 . .
    H H21 0.5357 0.2676 0.5613 0.065 Uiso calc R 1 1 . .
    C C22 0.46233(16) 0.2035(3) 0.4695(2) 0.0487(8) Uani d . 1 1 . .
    H H22 0.4726 0.2592 0.4279 0.058 Uiso calc R 1 1 . .
    C C23 0.39777(14) 0.0407(2) 0.50929(18) 0.0336(6) Uani d . 1 1 . .
    C C24 0.34502(14) -0.0502(2) 0.48610(18) 0.0327(6) Uani d . 1 1 . .
    C C25 0.08465(16) 0.4241(3) 0.3849(2) 0.0400(7) Uani d . 1 1 . .
    C C26 0.05399(19) 0.5449(3) 0.4043(2) 0.0534(9) Uani d . 1 1 . .
    H H26A 0.0024 0.5415 0.3971 0.080 Uiso calc R 1 1 . .
    H H26B 0.0711 0.6029 0.3653 0.080 Uiso calc R 1 1 . .
    H H26C 0.0690 0.5670 0.4627 0.080 Uiso calc R 1 1 . .
    C C27 0.17103(16) 0.0989(3) 0.20191(18) 0.0382(7) Uani d . 1 1 . .
    C C28 0.1775(2) 0.0289(3) 0.1205(2) 0.0625(10) Uani d . 1 1 . .
    H H28A 0.1586 -0.0498 0.1274 0.094 Uiso calc R 1 1 . .
    H H28B 0.2271 0.0237 0.1088 0.094 Uiso calc R 1 1 . .
    H H28C 0.1508 0.0680 0.0731 0.094 Uiso calc R 1 1 . .
    C C29 0.32114(16) 0.3550(3) 0.35672(19) 0.0393(7) Uani d . 1 1 . .
    C C30 0.3064(2) 0.4736(3) 0.3955(2) 0.0621(10) Uani d . 1 1 . .
    H H30A 0.3158 0.4695 0.4572 0.093 Uiso calc R 1 1 . .
    H H30B 0.2569 0.4948 0.3816 0.093 Uiso calc R 1 1 . .
    H H30C 0.3369 0.5327 0.3727 0.093 Uiso calc R 1 1 . .
    C C31 0.40692(16) 0.0530(3) 0.1693(2) 0.0455(8) Uani d . 1 1 . .
    C C32 0.4482(2) -0.0005(4) 0.0988(2) 0.0668(11) Uani d . 1 1 . .
    H H32A 0.4285 -0.0772 0.0831 0.100 Uiso calc R 1 1 . .
    H H32B 0.4979 -0.0093 0.1194 0.100 Uiso calc R 1 1 . .
    H H32C 0.4446 0.0509 0.0492 0.100 Uiso calc R 1 1 . .
loop_
    _atom_site_aniso_label
    _atom_site_aniso_U_11
    _atom_site_aniso_U_22
    _atom_site_aniso_U_33
    _atom_site_aniso_U_12
    _atom_site_aniso_U_13
    _atom_site_aniso_U_23
    Cd1 0.03478(11) 0.03301(12) 0.03320(12) 0.00200(9) 0.00347(8) 0.00199(9)
    Cd2 0.03589(12) 0.04232(14) 0.03546(13) 0.00713(10) 0.00274(9) 0.00228(10)
    O1 0.108(2) 0.112(3) 0.072(2) -0.028(2) 0.0169(18) 0.0439(19)
    O2 0.090(2) 0.093(2) 0.083(2) 0.0017(18) -0.0210(17) 0.0416(18)
    O3 0.153(3) 0.071(2) 0.076(2) -0.020(2) -0.004(2) 0.0205(17)
    O4 0.110(2) 0.094(2) 0.0455(17) -0.0083(18) -0.0104(16) 0.0207(15)
    O5 0.0853(19) 0.0397(14) 0.0835(19) 0.0032(13) 0.0332(15) 0.0058(13)
    O6 0.0615(15) 0.0558(16) 0.0793(18) 0.0120(12) 0.0319(14) 0.0035(13)
    O7 0.0557(14) 0.0577(15) 0.0440(13) 0.0169(12) 0.0033(11) 0.0046(11)
    O8 0.0389(11) 0.0693(16) 0.0357(12) 0.0023(11) -0.0022(9) -0.0026(11)
    O9 0.0405(12) 0.0354(13) 0.0681(16) -0.0020(10) 0.0028(11) 0.0037(11)
    O10 0.0537(14) 0.0607(16) 0.0675(17) 0.0029(12) 0.0158(12) 0.0133(13)
    O11 0.0544(15) 0.0778(19) 0.0709(18) 0.0270(14) 0.0054(13) 0.0039(14)
    O12 0.0626(15) 0.097(2) 0.0430(15) 0.0242(15) 0.0035(12) -0.0009(14)
    N1 0.0309(12) 0.0358(14) 0.0329(13) -0.0005(10) 0.0028(10) -0.0028(10)
    N2 0.0317(12) 0.0315(13) 0.0304(13) -0.0011(10) 0.0025(10) -0.0017(10)
    N3 0.068(2) 0.0501(18) 0.0484(18) 0.0061(16) 0.0112(16) 0.0147(14)
    N4 0.0377(13) 0.0329(14) 0.0361(14) 0.0031(11) -0.0008(10) -0.0048(11)
    N5 0.0386(13) 0.0345(14) 0.0429(15) 0.0015(11) -0.0015(11) 0.0004(11)
    N6 0.0659(19) 0.056(2) 0.051(2) 0.0055(16) 0.0066(15) 0.0101(15)
    C1 0.0371(15) 0.0371(17) 0.0372(17) -0.0041(13) 0.0022(13) -0.0056(13)
    C2 0.0416(16) 0.046(2) 0.0370(17) -0.0005(14) -0.0030(13) -0.0127(14)
    C3 0.0447(17) 0.051(2) 0.0290(16) 0.0092(15) 0.0005(13) -0.0032(14)
    C4 0.0326(14) 0.0359(16) 0.0317(15) 0.0085(12) 0.0096(12) -0.0012(12)
    C5 0.0446(17) 0.0372(17) 0.0360(17) 0.0099(14) 0.0137(13) 0.0094(13)
    C6 0.0396(16) 0.0326(17) 0.052(2) 0.0020(13) 0.0179(14) 0.0054(14)
    C7 0.0311(14) 0.0281(16) 0.0458(18) 0.0030(12) 0.0102(12) -0.0037(13)
    C8 0.0318(15) 0.0306(17) 0.063(2) -0.0027(13) 0.0110(14) -0.0094(15)
    C9 0.0352(16) 0.0437(19) 0.054(2) -0.0011(14) -0.0021(14) -0.0171(16)
    C10 0.0379(16) 0.0472(19) 0.0367(17) -0.0010(14) -0.0018(13) -0.0067(14)
    C11 0.0255(13) 0.0278(15) 0.0354(16) 0.0037(11) 0.0063(11) -0.0040(12)
    C12 0.0264(13) 0.0300(15) 0.0294(14) 0.0040(11) 0.0053(11) -0.0005(11)
    C13 0.0512(18) 0.0377(19) 0.0435(19) 0.0017(15) -0.0005(14) -0.0115(14)
    C14 0.0525(19) 0.0393(19) 0.057(2) -0.0088(15) 0.0051(16) -0.0115(16)
    C15 0.055(2) 0.0375(19) 0.053(2) 0.0018(15) 0.0137(16) 0.0038(15)
    C16 0.0368(15) 0.0343(17) 0.0401(17) 0.0089(13) 0.0071(13) -0.0015(13)
    C17 0.0456(17) 0.0437(19) 0.0333(16) 0.0118(15) 0.0058(13) 0.0073(14)
    C18 0.0456(18) 0.058(2) 0.0352(18) 0.0124(16) -0.0049(14) -0.0001(15)
    C19 0.0371(16) 0.0456(19) 0.0421(18) 0.0085(14) -0.0029(13) -0.0019(14)
    C20 0.0439(18) 0.054(2) 0.056(2) 0.0041(16) -0.0159(16) -0.0109(17)
    C21 0.0441(18) 0.043(2) 0.073(3) -0.0032(15) -0.0115(17) -0.0049(18)
    C22 0.0423(17) 0.0399(19) 0.063(2) -0.0012(15) -0.0023(16) 0.0036(16)
    C23 0.0269(14) 0.0356(17) 0.0379(16) 0.0102(12) -0.0004(12) -0.0039(13)
    C24 0.0315(14) 0.0331(16) 0.0341(16) 0.0103(12) 0.0057(12) -0.0010(12)
    C25 0.0413(17) 0.0392(19) 0.0387(17) 0.0038(14) -0.0021(14) -0.0027(14)
    C26 0.068(2) 0.043(2) 0.051(2) 0.0145(17) 0.0136(17) -0.0001(16)
    C27 0.0400(16) 0.0423(19) 0.0325(16) -0.0068(14) 0.0047(13) 0.0020(13)
    C28 0.070(2) 0.070(3) 0.046(2) 0.001(2) -0.0017(18) -0.0157(18)
    C29 0.0422(17) 0.0385(18) 0.0357(17) -0.0014(14) -0.0054(14) 0.0044(13)
    C30 0.079(3) 0.041(2) 0.065(2) -0.0060(18) -0.006(2) -0.0071(17)
    C31 0.0398(17) 0.050(2) 0.048(2) 0.0037(15) 0.0097(15) 0.0002(16)
    C32 0.070(2) 0.076(3) 0.057(2) 0.013(2) 0.0203(19) -0.005(2)
_geom_special_details
;
All e.s.d.'s (except the e.s.d. in the dihedral angle between two l.s. planes)
are estimated using the full covariance matrix. The cell e.s.d.'s are taken
into account individually in the estimation of e.s.d.'s in distances, angles
and torsion angles; correlations between e.s.d.'s in cell parameters are only
used when they are defined by crystal symmetry. An approximate (isotropic)
treatment of cell e.s.d.'s is used for estimating e.s.d.'s involving l.s.
planes.
;
loop_
    _geom_bond_atom_site_label_1
    _geom_bond_atom_site_label_2
    _geom_bond_site_symmetry_2
    _geom_bond_distance
    _geom_bond_publ_flag
    Cd1 O6 . 2.324(2) y
    Cd1 N2 . 2.372(2) y
    Cd1 O9 . 2.378(2) y
    Cd1 O7 . 2.390(2) y
    Cd1 N1 . 2.403(2) y
    Cd1 O5 . 2.423(2) y
    Cd1 O8 . 2.429(2) y
    Cd1 C25 . 2.721(3) ?
    Cd2 O12 . 2.238(2) y
    Cd2 O9 . 2.300(2) y
    Cd2 O8 . 2.365(2) y
    Cd2 N4 . 2.394(2) y
    Cd2 N5 . 2.435(2) y
    Cd2 O11 . 2.527(3) y
    Cd2 O10 . 2.590(3) y
    Cd2 C31 . 2.723(3) ?
    O1 N3 . 1.199(4) ?
    O2 N3 . 1.225(4) ?
    O3 N6 . 1.224(4) ?
    O4 N6 . 1.215(4) ?
    O5 C25 . 1.232(4) ?
    O6 C25 . 1.249(4) ?
    O7 C27 . 1.233(4) ?
    O8 C27 . 1.266(3) ?
    O9 C29 . 1.270(3) ?
    O10 C29 . 1.235(4) ?
    O11 C31 . 1.224(4) ?
    O12 C31 . 1.248(4) ?
    N1 C10 . 1.327(3) ?
    N1 C11 . 1.356(3) ?
    N2 C1 . 1.323(3) ?
    N2 C12 . 1.358(3) ?
    N3 C5 . 1.473(4) ?
    N4 C13 . 1.322(4) ?
    N4 C24 . 1.356(3) ?
    N5 C22 . 1.325(4) ?
    N5 C23 . 1.355(4) ?
    N6 C17 . 1.475(4) ?
    C1 C2 . 1.385(4) ?
    C1 H1 . 0.9300 ?
    C2 C3 . 1.361(4) ?
    C2 H2 . 0.9300 ?
    C3 C4 . 1.413(4) ?
    C3 H3A . 0.9300 ?
    C4 C12 . 1.413(4) ?
    C4 C5 . 1.442(4) ?
    C5 C6 . 1.347(4) ?
    C6 C7 . 1.419(4) ?
    C6 H6 . 0.9300 ?
    C7 C11 . 1.401(4) ?
    C7 C8 . 1.410(4) ?
    C8 C9 . 1.358(4) ?
    C8 H8 . 0.9300 ?
    C9 C10 . 1.391(4) ?
    C9 H9 . 0.9300 ?
    C10 H10 . 0.9300 ?
    C11 C12 . 1.448(4) ?
    C13 C14 . 1.393(4) ?
    C13 H13 . 0.9300 ?
    C14 C15 . 1.355(5) ?
    C14 H14 . 0.9300 ?
    C15 C16 . 1.405(4) ?
    C15 H15 . 0.9300 ?
    C16 C24 . 1.417(4) ?
    C16 C17 . 1.455(4) ?
    C17 C18 . 1.339(4) ?
    C18 C19 . 1.416(4) ?
    C18 H18 . 0.9300 ?
    C19 C20 . 1.402(4) ?
    C19 C23 . 1.404(4) ?
    C20 C21 . 1.356(5) ?
    C20 H20 . 0.9300 ?
    C21 C22 . 1.389(5) ?
    C21 H21 . 0.9300 ?
    C22 H22 . 0.9300 ?
    C23 C24 . 1.443(4) ?
    C25 C26 . 1.510(4) ?
    C26 H26A . 0.9600 ?
    C26 H26B . 0.9600 ?
    C26 H26C . 0.9600 ?
    C27 C28 . 1.501(4) ?
    C28 H28A . 0.9600 ?
    C28 H28B . 0.9600 ?
    C28 H28C . 0.9600 ?
    C29 C30 . 1.495(4) ?
    C30 H30A . 0.9600 ?
    C30 H30B . 0.9600 ?
    C30 H30C . 0.9600 ?
    C31 C32 . 1.511(4) ?
    C32 H32A . 0.9600 ?
    C32 H32B . 0.9600 ?
    C32 H32C . 0.9600 ?
loop_
    _geom_angle_atom_site_label_1
    _geom_angle_atom_site_label_2
    _geom_angle_atom_site_label_3
    _geom_angle_site_symmetry_1
    _geom_angle_site_symmetry_3
    _geom_angle
    _geom_angle_publ_flag
    O6 Cd1 N2 . . 123.08(9) ?
    O6 Cd1 O9 . . 85.86(8) ?
    N2 Cd1 O9 . . 79.78(8) ?
    O6 Cd1 O7 . . 91.67(9) ?
    N2 Cd1 O7 . . 145.14(8) ?
    O9 Cd1 O7 . . 108.02(8) ?
    O6 Cd1 N1 . . 137.13(8) ?
    N2 Cd1 N1 . . 69.37(7) ?
    O9 Cd1 N1 . . 136.12(7) ?
    O7 Cd1 N1 . . 83.53(8) ?
    O6 Cd1 O5 . . 54.11(8) ?
    N2 Cd1 O5 . . 88.02(8) ?
    O9 Cd1 O5 . . 120.91(8) ?
    O7 Cd1 O5 . . 113.85(9) ?
    N1 Cd1 O5 . . 89.16(8) ?
    O6 Cd1 O8 . . 127.10(8) ?
    N2 Cd1 O8 . . 100.06(7) ?
    O9 Cd1 O8 . . 72.22(7) ?
    O7 Cd1 O8 . . 53.74(7) ?
    N1 Cd1 O8 . . 83.04(7) ?
    O5 Cd1 O8 . . 165.93(8) ?
    O6 Cd1 C25 . . 27.24(8) ?
    N2 Cd1 C25 . . 105.62(8) ?
    O9 Cd1 C25 . . 103.49(8) ?
    O7 Cd1 C25 . . 105.32(8) ?
    N1 Cd1 C25 . . 114.20(9) ?
    O5 Cd1 C25 . . 26.93(8) ?
    O8 Cd1 C25 . . 152.81(8) ?
    O12 Cd2 O9 . . 154.02(9) ?
    O12 Cd2 O8 . . 122.81(8) ?
    O9 Cd2 O8 . . 74.79(8) ?
    O12 Cd2 N4 . . 100.31(9) ?
    O9 Cd2 N4 . . 101.90(8) ?
    O8 Cd2 N4 . . 79.41(8) ?
    O12 Cd2 N5 . . 91.08(8) ?
    O9 Cd2 N5 . . 84.82(8) ?
    O8 Cd2 N5 . . 137.05(8) ?
    N4 Cd2 N5 . . 68.23(8) ?
    O12 Cd2 O11 . . 53.49(8) ?
    O9 Cd2 O11 . . 118.25(8) ?
    O8 Cd2 O11 . . 82.38(8) ?
    N4 Cd2 O11 . . 129.19(8) ?
    N5 Cd2 O11 . . 140.16(8) ?
    O12 Cd2 O10 . . 101.60(9) ?
    O9 Cd2 O10 . . 52.43(7) ?
    O8 Cd2 O10 . . 113.80(8) ?
    N4 Cd2 O10 . . 141.00(8) ?
    N5 Cd2 O10 . . 79.47(8) ?
    O11 Cd2 O10 . . 89.67(8) ?
    O12 Cd2 C31 . . 26.95(8) ?
    O9 Cd2 C31 . . 141.09(9) ?
    O8 Cd2 C31 . . 102.15(8) ?
    N4 Cd2 C31 . . 115.84(9) ?
    N5 Cd2 C31 . . 116.85(9) ?
    O11 Cd2 C31 . . 26.62(8) ?
    O10 Cd2 C31 . . 97.71(9) ?
    C25 O5 Cd1 . . 90.12(19) ?
    C25 O6 Cd1 . . 94.4(2) ?
    C27 O7 Cd1 . . 93.79(18) ?
    C27 O8 Cd2 . . 141.80(19) ?
    C27 O8 Cd1 . . 91.11(18) ?
    Cd2 O8 Cd1 . . 102.95(8) ?
    C29 O9 Cd2 . . 99.70(19) ?
    C29 O9 Cd1 . . 144.47(19) ?
    Cd2 O9 Cd1 . . 106.59(8) ?
    C29 O10 Cd2 . . 86.91(19) ?
    C31 O11 Cd2 . . 85.6(2) ?
    C31 O12 Cd2 . . 98.7(2) ?
    C10 N1 C11 . . 117.7(2) ?
    C10 N1 Cd1 . . 125.5(2) ?
    C11 N1 Cd1 . . 116.77(17) ?
    C1 N2 C12 . . 118.5(2) ?
    C1 N2 Cd1 . . 123.35(19) ?
    C12 N2 Cd1 . . 118.05(16) ?
    O1 N3 O2 . . 124.0(3) ?
    O1 N3 C5 . . 118.3(3) ?
    O2 N3 C5 . . 117.7(3) ?
    C13 N4 C24 . . 119.1(3) ?
    C13 N4 Cd2 . . 121.9(2) ?
    C24 N4 Cd2 . . 118.97(18) ?
    C22 N5 C23 . . 118.1(3) ?
    C22 N5 Cd2 . . 124.9(2) ?
    C23 N5 Cd2 . . 116.91(17) ?
    O4 N6 O3 . . 122.0(3) ?
    O4 N6 C17 . . 118.8(3) ?
    O3 N6 C17 . . 119.1(3) ?
    N2 C1 C2 . . 123.2(3) ?
    N2 C1 H1 . . 118.4 ?
    C2 C1 H1 . . 118.4 ?
    C3 C2 C1 . . 119.4(3) ?
    C3 C2 H2 . . 120.3 ?
    C1 C2 H2 . . 120.3 ?
    C2 C3 C4 . . 119.7(3) ?
    C2 C3 H3A . . 120.2 ?
    C4 C3 H3A . . 120.2 ?
    C3 C4 C12 . . 117.0(3) ?
    C3 C4 C5 . . 126.3(3) ?
    C12 C4 C5 . . 116.6(3) ?
    C6 C5 C4 . . 123.3(3) ?
    C6 C5 N3 . . 116.4(3) ?
    C4 C5 N3 . . 120.3(3) ?
    C5 C6 C7 . . 120.5(3) ?
    C5 C6 H6 . . 119.7 ?
    C7 C6 H6 . . 119.7 ?
    C11 C7 C8 . . 118.2(3) ?
    C11 C7 C6 . . 119.3(3) ?
    C8 C7 C6 . . 122.5(3) ?
    C9 C8 C7 . . 119.6(3) ?
    C9 C8 H8 . . 120.2 ?
    C7 C8 H8 . . 120.2 ?
    C8 C9 C10 . . 118.3(3) ?
    C8 C9 H9 . . 120.8 ?
    C10 C9 H9 . . 120.8 ?
    N1 C10 C9 . . 124.3(3) ?
    N1 C10 H10 . . 117.8 ?
    C9 C10 H10 . . 117.8 ?
    N1 C11 C7 . . 121.9(2) ?
    N1 C11 C12 . . 118.1(2) ?
    C7 C11 C12 . . 120.0(3) ?
    N2 C12 C4 . . 122.1(2) ?
    N2 C12 C11 . . 117.7(2) ?
    C4 C12 C11 . . 120.3(2) ?
    N4 C13 C14 . . 122.1(3) ?
    N4 C13 H13 . . 118.9 ?
    C14 C13 H13 . . 118.9 ?
    C15 C14 C13 . . 119.4(3) ?
    C15 C14 H14 . . 120.3 ?
    C13 C14 H14 . . 120.3 ?
    C14 C15 C16 . . 120.8(3) ?
    C14 C15 H15 . . 119.6 ?
    C16 C15 H15 . . 119.6 ?
    C15 C16 C24 . . 116.0(3) ?
    C15 C16 C17 . . 127.5(3) ?
    C24 C16 C17 . . 116.5(3) ?
    C18 C17 C16 . . 122.8(3) ?
    C18 C17 N6 . . 115.9(3) ?
    C16 C17 N6 . . 121.3(3) ?
    C17 C18 C19 . . 121.2(3) ?
    C17 C18 H18 . . 119.4 ?
    C19 C18 H18 . . 119.4 ?
    C20 C19 C23 . . 118.4(3) ?
    C20 C19 C18 . . 122.4(3) ?
    C23 C19 C18 . . 119.1(3) ?
    C21 C20 C19 . . 119.3(3) ?
    C21 C20 H20 . . 120.4 ?
    C19 C20 H20 . . 120.4 ?
    C20 C21 C22 . . 118.9(3) ?
    C20 C21 H21 . . 120.5 ?
    C22 C21 H21 . . 120.5 ?
    N5 C22 C21 . . 123.7(3) ?
    N5 C22 H22 . . 118.1 ?
    C21 C22 H22 . . 118.1 ?
    N5 C23 C19 . . 121.5(3) ?
    N5 C23 C24 . . 118.4(2) ?
    C19 C23 C24 . . 120.1(3) ?
    N4 C24 C16 . . 122.5(3) ?
    N4 C24 C23 . . 117.3(3) ?
    C16 C24 C23 . . 120.2(3) ?
    O5 C25 O6 . . 121.1(3) ?
    O5 C25 C26 . . 120.2(3) ?
    O6 C25 C26 . . 118.7(3) ?
    O5 C25 Cd1 . . 62.96(17) ?
    O6 C25 Cd1 . . 58.39(17) ?
    C26 C25 Cd1 . . 174.0(2) ?
    C25 C26 H26A . . 109.5 ?
    C25 C26 H26B . . 109.5 ?
    H26A C26 H26B . . 109.5 ?
    C25 C26 H26C . . 109.5 ?
    H26A C26 H26C . . 109.5 ?
    H26B C26 H26C . . 109.5 ?
    O7 C27 O8 . . 121.3(3) ?
    O7 C27 C28 . . 120.1(3) ?
    O8 C27 C28 . . 118.5(3) ?
    C27 C28 H28A . . 109.5 ?
    C27 C28 H28B . . 109.5 ?
    H28A C28 H28B . . 109.5 ?
    C27 C28 H28C . . 109.5 ?
    H28A C28 H28C . . 109.5 ?
    H28B C28 H28C . . 109.5 ?
    O10 C29 O9 . . 120.5(3) ?
    O10 C29 C30 . . 121.6(3) ?
    O9 C29 C30 . . 117.9(3) ?
    C29 C30 H30A . . 109.5 ?
    C29 C30 H30B . . 109.5 ?
    H30A C30 H30B . . 109.5 ?
    C29 C30 H30C . . 109.5 ?
    H30A C30 H30C . . 109.5 ?
    H30B C30 H30C . . 109.5 ?
    O11 C31 O12 . . 121.8(3) ?
    O11 C31 C32 . . 120.4(3) ?
    O12 C31 C32 . . 117.8(3) ?
    O11 C31 Cd2 . . 67.75(19) ?
    O12 C31 Cd2 . . 54.32(16) ?
    C32 C31 Cd2 . . 170.2(3) ?
    C31 C32 H32A . . 109.5 ?
    C31 C32 H32B . . 109.5 ?
    H32A C32 H32B . . 109.5 ?
    C31 C32 H32C . . 109.5 ?
    H32A C32 H32C . . 109.5 ?
    H32B C32 H32C . . 109.5 ?
loop_
    _geom_torsion_atom_site_label_1
    _geom_torsion_atom_site_label_2
    _geom_torsion_atom_site_label_3
    _geom_torsion_atom_site_label_4
    _geom_torsion_site_symmetry_1
    _geom_torsion_site_symmetry_2
    _geom_torsion_site_symmetry_3
    _geom_torsion_site_symmetry_4
    _geom_torsion
    _geom_torsion_publ_flag
    O6 Cd1 O5 C25 . . . . -2.85(18) ?
    N2 Cd1 O5 C25 . . . . 131.5(2) ?
    O9 Cd1 O5 C25 . . . . 54.7(2) ?
    O7 Cd1 O5 C25 . . . . -76.6(2) ?
    N1 Cd1 O5 C25 . . . . -159.1(2) ?
    O8 Cd1 O5 C25 . . . . -103.0(3) ?
    N2 Cd1 O6 C25 . . . . -55.7(2) ?
    O9 Cd1 O6 C25 . . . . -130.7(2) ?
    O7 Cd1 O6 C25 . . . . 121.4(2) ?
    N1 Cd1 O6 C25 . . . . 39.1(3) ?
    O5 Cd1 O6 C25 . . . . 2.82(18) ?
    O8 Cd1 O6 C25 . . . . 165.36(17) ?
    O6 Cd1 O7 C27 . . . . 137.37(19) ?
    N2 Cd1 O7 C27 . . . . -46.9(2) ?
    O9 Cd1 O7 C27 . . . . 51.2(2) ?
    N1 Cd1 O7 C27 . . . . -85.36(19) ?
    O5 Cd1 O7 C27 . . . . -171.56(18) ?
    O8 Cd1 O7 C27 . . . . 0.73(17) ?
    C25 Cd1 O7 C27 . . . . 161.26(18) ?
    O12 Cd2 O8 C27 . . . . -64.1(4) ?
    O9 Cd2 O8 C27 . . . . 94.8(3) ?
    N4 Cd2 O8 C27 . . . . -159.6(3) ?
    N5 Cd2 O8 C27 . . . . 159.4(3) ?
    O11 Cd2 O8 C27 . . . . -27.3(3) ?
    O10 Cd2 O8 C27 . . . . 59.0(3) ?
    C31 Cd2 O8 C27 . . . . -45.2(3) ?
    O12 Cd2 O8 Cd1 . . . . -173.05(9) ?
    O9 Cd2 O8 Cd1 . . . . -14.12(8) ?
    N4 Cd2 O8 Cd1 . . . . 91.44(9) ?
    N5 Cd2 O8 Cd1 . . . . 50.45(14) ?
    O11 Cd2 O8 Cd1 . . . . -136.21(9) ?
    O10 Cd2 O8 Cd1 . . . . -49.96(10) ?
    C31 Cd2 O8 Cd1 . . . . -154.15(9) ?
    O6 Cd1 O8 C27 . . . . -60.1(2) ?
    N2 Cd1 O8 C27 . . . . 153.89(17) ?
    O9 Cd1 O8 C27 . . . . -130.36(19) ?
    O7 Cd1 O8 C27 . . . . -0.71(16) ?
    N1 Cd1 O8 C27 . . . . 86.35(18) ?
    O5 Cd1 O8 C27 . . . . 29.6(4) ?
    C25 Cd1 O8 C27 . . . . -45.4(3) ?
    O6 Cd1 O8 Cd2 . . . . 84.10(11) ?
    N2 Cd1 O8 Cd2 . . . . -61.92(9) ?
    O9 Cd1 O8 Cd2 . . . . 13.83(7) ?
    O7 Cd1 O8 Cd2 . . . . 143.48(12) ?
    N1 Cd1 O8 Cd2 . . . . -129.46(9) ?
    O5 Cd1 O8 Cd2 . . . . 173.8(3) ?
    C25 Cd1 O8 Cd2 . . . . 98.76(17) ?
    O12 Cd2 O9 C29 . . . . -4.8(3) ?
    O8 Cd2 O9 C29 . . . . -141.16(19) ?
    N4 Cd2 O9 C29 . . . . 143.44(18) ?
    N5 Cd2 O9 C29 . . . . 77.00(18) ?
    O11 Cd2 O9 C29 . . . . -68.74(19) ?
    O10 Cd2 O9 C29 . . . . -3.69(16) ?
    C31 Cd2 O9 C29 . . . . -50.6(2) ?
    O12 Cd2 O9 Cd1 . . . . 151.05(15) ?
    O8 Cd2 O9 Cd1 . . . . 14.68(8) ?
    N4 Cd2 O9 Cd1 . . . . -60.72(10) ?
    N5 Cd2 O9 Cd1 . . . . -127.16(10) ?
    O11 Cd2 O9 Cd1 . . . . 87.09(11) ?
    O10 Cd2 O9 Cd1 . . . . 152.15(13) ?
    C31 Cd2 O9 Cd1 . . . . 105.27(13) ?
    O6 Cd1 O9 C29 . . . . -9.6(4) ?
    N2 Cd1 O9 C29 . . . . -134.3(4) ?
    O7 Cd1 O9 C29 . . . . 80.8(4) ?
    N1 Cd1 O9 C29 . . . . -179.6(3) ?
    O5 Cd1 O9 C29 . . . . -52.9(4) ?
    O8 Cd1 O9 C29 . . . . 121.5(4) ?
    C25 Cd1 O9 C29 . . . . -30.5(4) ?
    O6 Cd1 O9 Cd2 . . . . -145.66(10) ?
    N2 Cd1 O9 Cd2 . . . . 89.65(9) ?
    O7 Cd1 O9 Cd2 . . . . -55.24(10) ?
    N1 Cd1 O9 Cd2 . . . . 44.39(15) ?
    O5 Cd1 O9 Cd2 . . . . 171.10(8) ?
    O8 Cd1 O9 Cd2 . . . . -14.48(8) ?
    C25 Cd1 O9 Cd2 . . . . -166.57(9) ?
    O12 Cd2 O10 C29 . . . . -176.75(18) ?
    O9 Cd2 O10 C29 . . . . 3.74(17) ?
    O8 Cd2 O10 C29 . . . . 49.21(19) ?
    N4 Cd2 O10 C29 . . . . -53.8(2) ?
    N5 Cd2 O10 C29 . . . . -87.82(18) ?
    O11 Cd2 O10 C29 . . . . 130.73(18) ?
    C31 Cd2 O10 C29 . . . . 156.19(18) ?
    O12 Cd2 O11 C31 . . . . 3.4(2) ?
    O9 Cd2 O11 C31 . . . . 154.07(19) ?
    O8 Cd2 O11 C31 . . . . -137.8(2) ?
    N4 Cd2 O11 C31 . . . . -68.2(2) ?
    N5 Cd2 O11 C31 . . . . 35.1(3) ?
    O10 Cd2 O11 C31 . . . . 108.1(2) ?
    O9 Cd2 O12 C31 . . . . -83.3(3) ?
    O8 Cd2 O12 C31 . . . . 44.3(3) ?
    N4 Cd2 O12 C31 . . . . 128.3(2) ?
    N5 Cd2 O12 C31 . . . . -163.7(2) ?
    O11 Cd2 O12 C31 . . . . -3.3(2) ?
    O10 Cd2 O12 C31 . . . . -84.2(2) ?
    O6 Cd1 N1 C10 . . . . 63.3(3) ?
    N2 Cd1 N1 C10 . . . . -179.8(2) ?
    O9 Cd1 N1 C10 . . . . -131.5(2) ?
    O7 Cd1 N1 C10 . . . . -22.1(2) ?
    O5 Cd1 N1 C10 . . . . 92.0(2) ?
    O8 Cd1 N1 C10 . . . . -76.3(2) ?
    C25 Cd1 N1 C10 . . . . 81.8(2) ?
    O6 Cd1 N1 C11 . . . . -115.82(19) ?
    N2 Cd1 N1 C11 . . . . 1.04(17) ?
    O9 Cd1 N1 C11 . . . . 49.4(2) ?
    O7 Cd1 N1 C11 . . . . 158.71(19) ?
    O5 Cd1 N1 C11 . . . . -87.17(19) ?
    O8 Cd1 N1 C11 . . . . 104.57(18) ?
    C25 Cd1 N1 C11 . . . . -97.37(19) ?
    O6 Cd1 N2 C1 . . . . -44.8(2) ?
    O9 Cd1 N2 C1 . . . . 33.4(2) ?
    O7 Cd1 N2 C1 . . . . 140.3(2) ?
    N1 Cd1 N2 C1 . . . . -178.4(2) ?
    O5 Cd1 N2 C1 . . . . -88.5(2) ?
    O8 Cd1 N2 C1 . . . . 103.1(2) ?
    C25 Cd1 N2 C1 . . . . -67.9(2) ?
    O6 Cd1 N2 C12 . . . . 132.22(18) ?
    O9 Cd1 N2 C12 . . . . -149.61(19) ?
    O7 Cd1 N2 C12 . . . . -42.7(2) ?
    N1 Cd1 N2 C12 . . . . -1.36(17) ?
    O5 Cd1 N2 C12 . . . . 88.49(19) ?
    O8 Cd1 N2 C12 . . . . -79.92(19) ?
    C25 Cd1 N2 C12 . . . . 109.10(19) ?
    O12 Cd2 N4 C13 . . . . -90.4(2) ?
    O9 Cd2 N4 C13 . . . . 103.1(2) ?
    O8 Cd2 N4 C13 . . . . 31.3(2) ?
    N5 Cd2 N4 C13 . . . . -177.4(2) ?
    O11 Cd2 N4 C13 . . . . -39.6(3) ?
    O10 Cd2 N4 C13 . . . . 146.3(2) ?
    C31 Cd2 N4 C13 . . . . -67.1(2) ?
    O12 Cd2 N4 C24 . . . . 90.4(2) ?
    O9 Cd2 N4 C24 . . . . -76.0(2) ?
    O8 Cd2 N4 C24 . . . . -147.8(2) ?
    N5 Cd2 N4 C24 . . . . 3.39(18) ?
    O11 Cd2 N4 C24 . . . . 141.21(18) ?
    O10 Cd2 N4 C24 . . . . -32.9(3) ?
    C31 Cd2 N4 C24 . . . . 113.7(2) ?
    O12 Cd2 N5 C22 . . . . 78.2(3) ?
    O9 Cd2 N5 C22 . . . . -76.1(2) ?
    O8 Cd2 N5 C22 . . . . -137.2(2) ?
    N4 Cd2 N5 C22 . . . . 178.9(3) ?
    O11 Cd2 N5 C22 . . . . 53.2(3) ?
    O10 Cd2 N5 C22 . . . . -23.4(2) ?
    C31 Cd2 N5 C22 . . . . 70.0(3) ?
    O12 Cd2 N5 C23 . . . . -105.1(2) ?
    O9 Cd2 N5 C23 . . . . 100.6(2) ?
    O8 Cd2 N5 C23 . . . . 39.6(2) ?
    N4 Cd2 N5 C23 . . . . -4.41(18) ?
    O11 Cd2 N5 C23 . . . . -130.10(19) ?
    O10 Cd2 N5 C23 . . . . 153.3(2) ?
    C31 Cd2 N5 C23 . . . . -113.3(2) ?
    C12 N2 C1 C2 . . . . -2.1(4) ?
    Cd1 N2 C1 C2 . . . . 174.9(2) ?
    N2 C1 C2 C3 . . . . 1.8(5) ?
    C1 C2 C3 C4 . . . . 0.8(4) ?
    C2 C3 C4 C12 . . . . -2.8(4) ?
    C2 C3 C4 C5 . . . . 179.3(3) ?
    C3 C4 C5 C6 . . . . 175.3(3) ?
    C12 C4 C5 C6 . . . . -2.6(4) ?
    C3 C4 C5 N3 . . . . -5.7(4) ?
    C12 C4 C5 N3 . . . . 176.4(2) ?
    O1 N3 C5 C6 . . . . -29.0(5) ?
    O2 N3 C5 C6 . . . . 148.4(3) ?
    O1 N3 C5 C4 . . . . 152.0(3) ?
    O2 N3 C5 C4 . . . . -30.6(4) ?
    C4 C5 C6 C7 . . . . 1.9(4) ?
    N3 C5 C6 C7 . . . . -177.1(3) ?
    C5 C6 C7 C11 . . . . -0.4(4) ?
    C5 C6 C7 C8 . . . . -179.5(3) ?
    C11 C7 C8 C9 . . . . 1.0(4) ?
    C6 C7 C8 C9 . . . . -179.9(3) ?
    C7 C8 C9 C10 . . . . -1.0(4) ?
    C11 N1 C10 C9 . . . . 1.2(4) ?
    Cd1 N1 C10 C9 . . . . -177.9(2) ?
    C8 C9 C10 N1 . . . . -0.2(5) ?
    C10 N1 C11 C7 . . . . -1.2(4) ?
    Cd1 N1 C11 C7 . . . . 178.05(19) ?
    C10 N1 C11 C12 . . . . -179.9(2) ?
    Cd1 N1 C11 C12 . . . . -0.7(3) ?
    C8 C7 C11 N1 . . . . 0.1(4) ?
    C6 C7 C11 N1 . . . . -179.0(2) ?
    C8 C7 C11 C12 . . . . 178.8(2) ?
    C6 C7 C11 C12 . . . . -0.3(4) ?
    C1 N2 C12 C4 . . . . -0.1(4) ?
    Cd1 N2 C12 C4 . . . . -177.31(19) ?
    C1 N2 C12 C11 . . . . 178.7(2) ?
    Cd1 N2 C12 C11 . . . . 1.6(3) ?
    C3 C4 C12 N2 . . . . 2.5(4) ?
    C5 C4 C12 N2 . . . . -179.4(2) ?
    C3 C4 C12 C11 . . . . -176.3(2) ?
    C5 C4 C12 C11 . . . . 1.8(4) ?
    N1 C11 C12 N2 . . . . -0.6(4) ?
    C7 C11 C12 N2 . . . . -179.3(2) ?
    N1 C11 C12 C4 . . . . 178.3(2) ?
    C7 C11 C12 C4 . . . . -0.4(4) ?
    C24 N4 C13 C14 . . . . 0.6(4) ?
    Cd2 N4 C13 C14 . . . . -178.6(2) ?
    N4 C13 C14 C15 . . . . 0.0(5) ?
    C13 C14 C15 C16 . . . . -0.2(5) ?
    C14 C15 C16 C24 . . . . -0.1(4) ?
    C14 C15 C16 C17 . . . . 179.1(3) ?
    C15 C16 C17 C18 . . . . -179.0(3) ?
    C24 C16 C17 C18 . . . . 0.3(4) ?
    C15 C16 C17 N6 . . . . 1.0(5) ?
    C24 C16 C17 N6 . . . . -179.8(3) ?
    O4 N6 C17 C18 . . . . 12.9(5) ?
    O3 N6 C17 C18 . . . . -164.6(3) ?
    O4 N6 C17 C16 . . . . -167.1(3) ?
    O3 N6 C17 C16 . . . . 15.5(5) ?
    C16 C17 C18 C19 . . . . -2.5(5) ?
    N6 C17 C18 C19 . . . . 177.5(3) ?
    C17 C18 C19 C20 . . . . -176.4(3) ?
    C17 C18 C19 C23 . . . . 2.6(4) ?
    C23 C19 C20 C21 . . . . -0.8(5) ?
    C18 C19 C20 C21 . . . . 178.1(3) ?
    C19 C20 C21 C22 . . . . 1.6(5) ?
    C23 N5 C22 C21 . . . . -0.6(5) ?
    Cd2 N5 C22 C21 . . . . 176.1(2) ?
    C20 C21 C22 N5 . . . . -0.9(5) ?
    C22 N5 C23 C19 . . . . 1.3(4) ?
    Cd2 N5 C23 C19 . . . . -175.7(2) ?
    C22 N5 C23 C24 . . . . -177.9(3) ?
    Cd2 N5 C23 C24 . . . . 5.2(3) ?
    C20 C19 C23 N5 . . . . -0.6(4) ?
    C18 C19 C23 N5 . . . . -179.6(3) ?
    C20 C19 C23 C24 . . . . 178.5(3) ?
    C18 C19 C23 C24 . . . . -0.5(4) ?
    C13 N4 C24 C16 . . . . -0.9(4) ?
    Cd2 N4 C24 C16 . . . . 178.31(19) ?
    C13 N4 C24 C23 . . . . 178.7(2) ?
    Cd2 N4 C24 C23 . . . . -2.1(3) ?
    C15 C16 C24 N4 . . . . 0.7(4) ?
    C17 C16 C24 N4 . . . . -178.6(2) ?
    C15 C16 C24 C23 . . . . -178.9(3) ?
    C17 C16 C24 C23 . . . . 1.8(4) ?
    N5 C23 C24 N4 . . . . -2.1(4) ?
    C19 C23 C24 N4 . . . . 178.7(2) ?
    N5 C23 C24 C16 . . . . 177.5(2) ?
    C19 C23 C24 C16 . . . . -1.7(4) ?
    Cd1 O5 C25 O6 . . . . 5.0(3) ?
    Cd1 O5 C25 C26 . . . . -174.2(3) ?
    Cd1 O6 C25 O5 . . . . -5.3(3) ?
    Cd1 O6 C25 C26 . . . . 174.0(2) ?
    O6 Cd1 C25 O5 . . . . 175.0(3) ?
    N2 Cd1 C25 O5 . . . . -51.0(2) ?
    O9 Cd1 C25 O5 . . . . -134.0(2) ?
    O7 Cd1 C25 O5 . . . . 112.7(2) ?
    N1 Cd1 C25 O5 . . . . 23.0(2) ?
    O8 Cd1 C25 O5 . . . . 148.8(2) ?
    N2 Cd1 C25 O6 . . . . 134.05(19) ?
    O9 Cd1 C25 O6 . . . . 51.1(2) ?
    O7 Cd1 C25 O6 . . . . -62.2(2) ?
    N1 Cd1 C25 O6 . . . . -151.94(19) ?
    O5 Cd1 C25 O6 . . . . -175.0(3) ?
    O8 Cd1 C25 O6 . . . . -26.2(3) ?
    Cd1 O7 C27 O8 . . . . -1.3(3) ?
    Cd1 O7 C27 C28 . . . . 175.7(3) ?
    Cd2 O8 C27 O7 . . . . -111.5(3) ?
    Cd1 O8 C27 O7 . . . . 1.3(3) ?
    Cd2 O8 C27 C28 . . . . 71.4(4) ?
    Cd1 O8 C27 C28 . . . . -175.8(3) ?
    Cd2 O10 C29 O9 . . . . -6.2(3) ?
    Cd2 O10 C29 C30 . . . . 172.9(3) ?
    Cd2 O9 C29 O10 . . . . 7.1(3) ?
    Cd1 O9 C29 O10 . . . . -130.4(3) ?
    Cd2 O9 C29 C30 . . . . -172.1(2) ?
    Cd1 O9 C29 C30 . . . . 50.4(5) ?
    Cd2 O11 C31 O12 . . . . -5.7(3) ?
    Cd2 O11 C31 C32 . . . . 173.9(3) ?
    Cd2 O12 C31 O11 . . . . 6.5(4) ?
    Cd2 O12 C31 C32 . . . . -173.1(3) ?
    O12 Cd2 C31 O11 . . . . -174.0(4) ?
    O9 Cd2 C31 O11 . . . . -37.8(3) ?
    O8 Cd2 C31 O11 . . . . 42.9(2) ?
    N4 Cd2 C31 O11 . . . . 126.9(2) ?
    N5 Cd2 C31 O11 . . . . -155.60(19) ?
    O10 Cd2 C31 O11 . . . . -73.5(2) ?
    O9 Cd2 C31 O12 . . . . 136.2(2) ?
    O8 Cd2 C31 O12 . . . . -143.1(2) ?
    N4 Cd2 C31 O12 . . . . -59.1(2) ?
    N5 Cd2 C31 O12 . . . . 18.4(3) ?
    O11 Cd2 C31 O12 . . . . 174.0(4) ?
    O10 Cd2 C31 O12 . . . . 100.4(2) ?
data_global
_journal_date_recd_electronic     2011-07-28
_journal_date_accepted     2011-08-09
_journal_name_full     'Acta Crystallographica, Section E'
_journal_year     2011
_journal_volume     67
_journal_issue      9
_journal_page_first     m1247
_journal_page_last     m1247
_journal_paper_category     QM
_journal_coeditor_code     BG2418
_publ_contact_author_name     'Shuxia Zhang'
_publ_contact_author_address
;
Department of Chemistry
Henan Normal University
Xinxiang 453007
People's Republic of China
;
_publ_contact_author_email     zhangshuxia88@yeah.net
_publ_contact_author_fax     '86-373-3326544'
_publ_contact_author_phone     '86-373-3326335'
_publ_section_title
;\
Di-\m-acetato-\k^3^<i>O</i>,<i>O</i>':<i>O</i>';\k^3^<i>O</i>:<i>O</i>,\
<i>O</i>'-bis[(acetato-\k^2^<i>O</i>,<i>O</i>')bis(5-nitro-1,10-\
phenanthroline-\k^2^<i>N</i>,<i>N</i>')cadmium]
;
loop_
    _publ_author_name
    _publ_author_footnote
    _publ_author_address
    'Cui, Fenghua' .
;
Department of Chemistry
Henan Normal University
Xinxiang 453007,
People's Republic of China
and
Department of Engineering and Technology
Xinxiang Vocational and Technical College
Xinxiang 453007
People's Republic of China
;
    'Zhang, Shuxia' .
;
Department of Chemistry
Henan Normal University
Xinxiang 453007
People's Republic of China
;
