# Supplementary material for: Di-μ-acetato-κ3 O,O′:O′;κ3 O:O,O′-bis­[(acetato-κ2 O,O′)bis­(5-nitro-1,10-phenanthroline-κ2 N,N′)cadmium]
Source: Acta Crystallogr Sect E Struct Rep Online. 2011 Aug 17;67(Pt 9):m1247. doi: 10.1107/S1600536811032259 (PMC3200609; doi:10.1107/S1600536811032259)
Supplement: Supplementary file 2 [file e-67-m1247-Isup2.hkl]

# 
# h,k,l, Fc-squared, Fo-squared, sigma(Fo-squared) and status flag 
# 
data_I
_shelx_title ' B in P2(1)/c' 
_shelx_refln_list_code          4 
_shelx_F_calc_maximum      476.13 
_exptl_crystal_F_000      1808.00 
_reflns_d_resolution_high  0.8255 
 
loop_ 
 _symmetry_equiv_pos_as_xyz 
 'x, y, z' 
 '-x, y+1/2, -z+1/2' 
 '-x, -y, -z' 
 'x, -y-1/2, z-1/2' 
 
_cell_length_a    18.6526 
_cell_length_b    11.2236 
_cell_length_c    15.5100 
_cell_angle_alpha  90.000 
_cell_angle_beta   94.531 
_cell_angle_gamma  90.000 
 
_shelx_F_squared_multiplier     1.000 
 
loop_ 
 _refln_index_h 
 _refln_index_k 
 _refln_index_l 
 _refln_F_squared_calc 
 _refln_F_squared_meas 
 _refln_F_squared_sigma 
 _refln_observed_status 
   3   0   0     1183.55     1049.86     25.68 o 
   4   0   0   112844.63   111273.25   1108.69 o 
   5   0   0     1535.69     1425.14     42.67 o 
   6   0   0    55536.22    53973.77    472.32 o 
   7   0   0       15.23       13.40     41.05 o 
   8   0   0       81.12       74.00     22.37 o 
   9   0   0     1251.88     1079.86     80.15 o 
  10   0   0    37410.46    36731.94    507.41 o 
  11   0   0     2228.13     2336.16     72.41 o 
  12   0   0    32391.74    32488.70    353.57 o 
  13   0   0      219.35      287.92     37.89 o 
  14   0   0     4974.24     4621.08    114.55 o 
  15   0   0     1836.08     1872.48     78.65 o 
  16   0   0    12310.27    12302.16    208.22 o 
  17   0   0     1415.41     1521.93     77.14 o 
  18   0   0     2276.44     2427.75     95.61 o 
  19   0   0       11.70       61.61     34.46 o 
  20   0   0     1545.62     1388.96     81.05 o 
  21   0   0      665.87      578.33     64.58 o 
  22   0   0     1544.57     1549.24     90.84 o 
   2   1   0     5097.63     5183.60     69.65 o 
   3   1   0     2680.29     2613.18     25.35 o 
   4   1   0    13314.08    13400.12     85.23 o 
   5   1   0    37613.73    38412.67    212.97 o 
   6   1   0     6091.24     5713.45     52.42 o 
   7   1   0    17641.41    16872.75    133.03 o 
   8   1   0     3824.04     3603.67     53.57 o 
   9   1   0    10219.83     9810.67     99.88 o 
  10   1   0      247.50      236.67     23.85 o 
  11   1   0    20339.53    20218.29    148.11 o 
  12   1   0     2499.09     2543.89     56.32 o 
  13   1   0     1218.53     1390.58     46.07 o 
  14   1   0        6.73       22.87     19.03 o 
  15   1   0     7014.96     6879.36    102.88 o 
  16   1   0      516.20      636.48     39.27 o 
  17   1   0     5424.49     5531.67     98.28 o 
  18   1   0      476.77      496.33     38.06 o 
  19   1   0       97.14       45.30     24.30 o 
  20   1   0       83.22       91.27     26.94 o 
  21   1   0     1947.60     2010.94     69.74 o 
  22   1   0      562.77      622.12     47.87 o 
   0   2   0     3287.15     3159.96     44.36 o 
   1   2   0     5087.27     5464.03     53.43 o 
   2   2   0    14863.04    14417.46     97.77 o 
   3   2   0    13505.79    13224.71     84.62 o 
   4   2   0      456.67      336.09     14.16 o 
   5   2   0     3862.24     4259.65     42.62 o 
   6   2   0    11262.79    10758.41     80.36 o 
   7   2   0     3934.30     4099.61     45.68 o 
   8   2   0    19901.04    20267.23    211.64 o 
   9   2   0    15613.28    15783.86    116.60 o 
  10   2   0     9028.39     8939.87     82.16 o 
  11   2   0      110.26      150.67     16.06 o 
  12   2   0        4.14      -11.16     16.39 o 
  13   2   0     5655.44     5536.22     97.11 o 
  14   2   0     2350.59     2391.57     59.67 o 
  15   2   0       13.35       12.91     19.90 o 
  16   2   0      860.73      939.02     45.67 o 
  17   2   0     1318.15     1302.21     51.26 o 
  18   2   0        0.27       -8.75     19.27 o 
  19   2   0     1369.38     1363.35     65.56 o 
  20   2   0      856.11      891.12     51.83 o 
  21   2   0       49.79       51.08     27.17 o 
  22   2   0      283.97      313.54     39.53 o 
   1   3   0    23122.03    23723.75    137.40 o 
   2   3   0    43213.62    42218.45    229.93 o 
   3   3   0     1404.68     1336.87     23.20 o 
   4   3   0     6585.26     6333.59     54.92 o 
   5   3   0      634.41      626.27     19.93 o 
   6   3   0    11578.39    11700.13     99.48 o 
   7   3   0       84.52      121.57     14.99 o 
   8   3   0    45082.54    43480.12    255.12 o 
   9   3   0     3417.21     3692.79     49.62 o 
  10   3   0     7739.39     7512.00     76.08 o 
  11   3   0        1.55       20.34     13.26 o 
  12   3   0     7815.98     7810.83     82.88 o 
  13   3   0     2924.36     2832.95     74.70 o 
  14   3   0     7481.57     7537.99    106.21 o 
  15   3   0        2.05      -27.61     18.41 o 
  16   3   0       73.39       45.38     21.76 o 
  17   3   0      164.34      180.83     27.18 o 
  18   3   0     3302.23     3420.55     80.64 o 
  19   3   0      716.27      778.44     47.41 o 
  20   3   0     2378.33     2304.69     72.59 o 
  21   3   0       86.36      105.37     30.08 o 
   0   4   0     2873.31     2878.85     53.74 o 
   1   4   0     7235.78     7130.42     58.40 o 
   2   4   0      865.28      708.71     19.68 o 
   3   4   0    57370.21    56107.27    305.24 o 
   4   4   0     1956.82     2014.68     31.58 o 
   5   4   0      447.61      445.38     17.86 o 
   6   4   0     7356.49     7670.18     70.30 o 
   7   4   0    37873.29    37848.34    227.78 o 
   8   4   0       10.01       28.07     21.13 o 
   9   4   0    23722.45    23674.46    163.34 o 
  10   4   0      156.97      148.14     17.01 o 
  11   4   0        3.54        9.24     13.84 o 
  12   4   0     2135.66     2281.54     46.37 o 
  13   4   0    10811.61    10618.47    125.82 o 
  14   4   0      122.92      184.18     27.83 o 
  15   4   0    11139.12    11155.25    137.79 o 
  16   4   0      506.64      570.20     38.66 o 
  17   4   0     1614.84     1500.53     55.05 o 
  18   4   0      558.26      640.83     43.31 o 
  19   4   0     2831.21     2805.99     77.07 o 
  20   4   0      511.37      450.59     59.11 o 
  21   4   0      309.41      314.02     44.87 o 
   1   5   0      425.11      405.64     17.19 o 
   2   5   0    18425.88    18992.79    125.85 o 
   3   5   0        1.25       -9.89      9.59 o 
   4   5   0    17001.70    17130.56    119.81 o 
   5   5   0       43.48       40.18     11.81 o 
   6   5   0     3104.78     3274.33     46.36 o 
   7   5   0      121.30      146.69     15.81 o 
   8   5   0    10668.93    10460.51    105.67 o 
   9   5   0       26.14       86.32     15.71 o 
  10   5   0      499.60      527.52     25.42 o 
  11   5   0       76.97      134.12     18.92 o 
  12   5   0     3360.08     3341.06     56.75 o 
  13   5   0      503.11      436.69     33.59 o 
  14   5   0     5392.02     5399.15     92.01 o 
  15   5   0     1691.65     1810.65     58.09 o 
  16   5   0      866.19      906.06     45.70 o 
  17   5   0       64.24       50.94     41.70 o 
  18   5   0     1311.92     1479.72     90.32 o 
  19   5   0        0.37       19.31     39.72 o 
  20   5   0      280.51      235.12     54.52 o 
   0   6   0      102.46       86.11     20.50 o 
   1   6   0      130.52      164.59     16.85 o 
   2   6   0     2001.22     2111.78     36.43 o 
   3   6   0        8.17        2.40     12.06 o 
   4   6   0      955.09      815.14     31.17 o 
   5   6   0      405.29      447.40     21.17 o 
   6   6   0     1802.29     1737.82     36.79 o 
   7   6   0      315.90      374.77     22.00 o 
   8   6   0        0.62      -21.49     14.94 o 
   9   6   0       71.50       63.83     17.00 o 
  10   6   0     1319.97     1243.23     36.91 o 
  11   6   0      299.46      273.79     22.81 o 
  12   6   0     1046.99     1065.85     37.89 o 
  13   6   0       28.34       20.01     27.19 o 
  14   6   0      599.85      579.87     46.62 o 
  15   6   0      510.66      463.92     56.62 o 
  16   6   0     1901.38     1961.32     94.03 o 
  17   6   0       14.32        7.18     35.09 o 
  18   6   0      448.68      362.85     59.03 o 
  19   6   0       28.18       19.32     40.60 o 
  20   6   0       33.47       49.35     45.71 o 
   1   7   0     5487.21     5242.52     67.32 o 
   2   7   0     6804.60     7078.13     80.18 o 
   3   7   0      162.63      159.74     19.39 o 
   4   7   0     4623.66     4621.86     58.43 o 
   5   7   0    12342.96    12784.11    107.90 o 
   6   7   0      512.41      640.79     33.35 o 
   7   7   0     9228.13     9109.40    105.67 o 
   8   7   0     3655.78     3810.81     68.53 o 
   9   7   0      321.42      379.22     30.01 o 
  10   7   0     1985.44     1959.52     52.62 o 
  11   7   0     3075.01     3109.52     64.61 o 
  12   7   0      897.17      876.32     48.86 o 
  13   7   0     1781.54     1774.71     85.96 o 
  14   7   0     2155.10     2217.03     96.23 o 
  15   7   0     1541.20     1429.25     83.38 o 
  16   7   0      193.98      254.36     64.58 o 
  17   7   0     1588.29     1642.26     92.81 o 
  18   7   0      204.86      179.12     52.04 o 
  19   7   0       87.12      129.59     49.57 o 
   0   8   0     2952.33     3021.38    124.31 o 
   1   8   0     1741.33     1671.63     53.50 o 
   2   8   0      667.07      617.02     38.58 o 
   3   8   0     7359.89     7357.63    107.40 o 
   4   8   0      316.63      382.10     34.44 o 
   5   8   0      538.12      539.23     39.57 o 
   6   8   0     3915.74     3900.34     70.62 o 
   7   8   0     1522.69     1597.04     49.57 o 
   8   8   0       47.04       34.72     26.60 o 
   9   8   0     1314.96     1347.20     47.19 o 
  10   8   0      926.60      978.83     42.79 o 
  11   8   0      745.43      857.86     48.26 o 
  12   8   0     1232.36     1333.81     65.95 o 
  13   8   0     4460.34     4480.31    162.95 o 
  14   8   0      235.77      206.68     46.17 o 
  15   8   0      683.13      706.89     97.10 o 
  16   8   0      308.08      241.98    106.56 o 
  17   8   0      140.68      269.83     87.76 o 
  18   8   0      548.80      502.59     67.00 o 
   1   9   0        8.48      -45.87     30.58 o 
   2   9   0     3023.75     3090.03     96.43 o 
   3   9   0       17.73      -47.34     31.56 o 
   4   9   0       46.49       49.00     34.23 o 
   5   9   0       28.51       37.37     26.37 o 
   6   9   0      438.88      472.79     40.25 o 
   7   9   0        0.74      -28.15     25.92 o 
   8   9   0      218.58      281.41     44.06 o 
   9   9   0      594.79      500.78     40.71 o 
  10   9   0        9.58      -52.93     35.29 o 
  11   9   0       43.42       19.24     41.67 o 
  12   9   0      300.33      336.25     38.83 o 
  13   9   0       30.60       62.62     39.84 o 
  14   9   0      419.80      329.31     53.28 o 
  15   9   0        2.46        3.86     36.43 o 
  16   9   0       10.08       11.09     69.08 o 
   0  10   0     1303.91     1156.20     98.71 o 
   1  10   0      109.79      128.45     38.15 o 
   2  10   0      285.83      275.71     45.85 o 
   3  10   0      537.49      587.09     57.00 o 
   4  10   0      845.07      823.72     63.10 o 
   5  10   0       85.76       80.82     39.06 o 
   6  10   0     4089.50     4222.55    174.36 o 
   7  10   0      106.15      132.85     60.43 o 
   8  10   0       92.29      168.37     62.96 o 
   9  10   0       28.02      -10.61     53.28 o 
  10  10   0     2199.23     2424.71    150.84 o 
  11  10   0      174.01      131.61     44.69 o 
  12  10   0      360.98      421.49    100.67 o 
  13  10   0       42.40        4.39     37.64 o 
  14  10   0       13.32       26.02     51.32 o 
  15  10   0       18.35       80.28     62.96 o 
   1  11   0     3203.69     3118.93    148.99 o 
   2  11   0      397.50      398.28     52.14 o 
   3  11   0       81.85       35.98     50.51 o 
   4  11   0        2.48       20.99     49.82 o 
   5  11   0     5417.59     5201.15    200.20 o 
   6  11   0      133.94      104.94     62.50 o 
   7  11   0     3043.04     2958.18    158.91 o 
   8  11   0       25.10       49.59     56.05 o 
   9  11   0      640.02      770.80    104.94 o 
  10  11   0      369.89      417.92     87.87 o 
  11  11   0     2931.52     2838.48    171.37 o 
  12  11   0       72.11       83.03     72.42 o 
  13  11   0      517.30      405.69     93.64 o 
   1  12   0      533.70      434.76     83.95 o 
   2  12   0      678.77      630.57     90.64 o 
   3  12   0       24.77      -66.65     46.82 o 
   4  12   0     1802.19     1665.68    125.01 o 
   5  12   0        0.52      -18.68     48.43 o 
   6  12   0     2479.51     2648.43    157.76 o 
   7  12   0      146.77      169.75     70.35 o 
   8  12   0        0.27       72.42     64.81 o 
   9  12   0       88.60      -56.74     55.81 o 
  10  12   0     2111.12     2249.20    156.83 o 
   3  13   0      260.10      280.00     78.19 o 
   4  13   0     1248.25      980.91    111.40 o 
   5  13   0      622.15      593.90     97.56 o 
   6  13   0      190.72      148.76     69.19 o 
 -22   1   1      255.11      304.54     38.02 o 
 -21   1   1      119.26      116.80     30.18 o 
 -20   1   1     1221.66     1345.03     58.17 o 
 -19   1   1        6.60       -1.85     33.79 o 
 -18   1   1       11.95       51.20     21.22 o 
 -17   1   1     2694.39     2719.17     69.20 o 
 -16   1   1     2548.18     2631.58     66.70 o 
 -15   1   1      619.09      571.76     36.16 o 
 -14   1   1     2272.15     2393.13     59.32 o 
 -13   1   1     3473.21     3488.46     67.11 o 
 -12   1   1      810.46      898.98     54.06 o 
 -11   1   1     6098.09     5885.68     80.15 o 
 -10   1   1     6285.08     6170.08     78.45 o 
  -9   1   1      200.92      283.72     20.27 o 
  -8   1   1     6665.83     6806.39     74.94 o 
  -7   1   1    12584.93    11979.63    102.76 o 
  -6   1   1     1133.91     1002.46     42.38 o 
  -5   1   1    14518.98    14151.42    106.08 o 
  -4   1   1     7391.08     7736.43     64.56 o 
  -3   1   1       27.72       27.93      7.10 o 
  -2   1   1     5620.75     5183.11     54.21 o 
  -1   1   1    14814.97    15647.91    115.20 o 
   0   1   1    68388.08    68814.72    798.47 o 
   1   1   1     9457.81     9483.19    142.42 o 
   2   1   1    18501.09    18555.62    140.30 o 
   3   1   1     1088.66     1070.97     20.92 o 
   4   1   1        2.35       -0.90     13.92 o 
   5   1   1     6037.66     5884.50     60.94 o 
   6   1   1     3050.16     3262.69     65.74 o 
   7   1   1    10610.42    10084.34     77.60 o 
   8   1   1     3071.92     3556.90     41.56 o 
   9   1   1     1482.77     1380.95     27.53 o 
  10   1   1     2169.19     2228.37     36.08 o 
  11   1   1    10337.28     9910.19    111.18 o 
  12   1   1    11985.74    12038.54    129.43 o 
  13   1   1     1575.37     1785.10     73.70 o 
  14   1   1     1432.12     1458.94     49.01 o 
  15   1   1     2583.23     2509.68     63.36 o 
  16   1   1      286.90      284.89     30.65 o 
  17   1   1     4349.62     4262.18     87.26 o 
  18   1   1      691.97      771.70     45.37 o 
  19   1   1        3.39      -25.27     19.97 o 
  20   1   1       76.06       44.84     25.16 o 
  21   1   1     1119.58     1206.46     76.73 o 
  22   1   1      118.32      122.21     44.64 o 
 -22   2   1      580.50      698.74     93.53 o 
 -21   2   1     1659.18     1670.81     64.99 o 
 -20   2   1        1.91       38.71     24.06 o 
 -19   2   1     1711.43     1596.01     70.51 o 
 -18   2   1      824.97      922.90     48.06 o 
 -17   2   1     1222.22     1225.52     50.34 o 
 -16   2   1     7624.84     7662.54    111.94 o 
 -15   2   1     4708.87     4413.86     81.90 o 
 -14   2   1      211.34      256.28     27.34 o 
 -13   2   1      202.03      215.99     24.90 o 
 -12   2   1     4560.04     4447.41     59.69 o 
 -11   2   1     4112.92     3823.48     53.41 o 
 -10   2   1     7047.36     6846.23     70.26 o 
  -9   2   1    10381.13    10007.44     85.71 o 
  -8   2   1     1684.80     1674.47     31.38 o 
  -7   2   1      497.22      461.32     18.45 o 
  -6   2   1    24590.55    24620.50    150.42 o 
  -5   2   1       53.71       87.42      9.73 o 
  -4   2   1   143090.42   145154.83   2032.75 o 
  -3   2   1      727.04      728.37     32.13 o 
  -2   2   1    15277.87    15051.11    120.02 o 
  -1   2   1     1736.88     1962.87     30.29 o 
   0   2   1    65952.78    67671.35    390.15 o 
   1   2   1     2733.72     2921.96     33.79 o 
   2   2   1     5029.21     5070.24     41.37 o 
   3   2   1     1883.15     1923.80     26.53 o 
   4   2   1    15504.77    14772.53     96.90 o 
   5   2   1     3879.67     3582.22     43.28 o 
   6   2   1    21543.04    21703.09    176.40 o 
   7   2   1    13984.82    13308.02    120.01 o 
   8   2   1     2034.03     2125.00     42.03 o 
   9   2   1     3946.41     4064.39     49.38 o 
  10   2   1    17913.81    17710.26    129.78 o 
  11   2   1      164.57      162.33     16.14 o 
  12   2   1     5597.93     5464.87     83.50 o 
  13   2   1     7238.59     7343.49    101.88 o 
  14   2   1     1540.48     1513.35     50.41 o 
  15   2   1       84.81       59.23     24.70 o 
  16   2   1     8668.21     8652.14    122.71 o 
  17   2   1     1210.07     1295.43     51.77 o 
  18   2   1     1436.07     1453.33     55.97 o 
  19   2   1      247.58      203.01     30.53 o 
  20   2   1     1028.19     1111.96     68.13 o 
  21   2   1       40.78       76.29     27.18 o 
  22   2   1     2016.52     2056.25     74.15 o 
 -22   3   1      364.11      527.17    110.83 o 
 -21   3   1      553.06      594.03    139.52 o 
 -20   3   1      396.48      384.53     46.49 o 
 -19   3   1       12.23      -31.69     21.13 o 
 -18   3   1       78.46       45.20     23.66 o 
 -17   3   1     2303.02     2352.91     65.12 o 
 -16   3   1      202.72      222.95     38.62 o 
 -15   3   1      422.94      427.06     33.86 o 
 -14   3   1     1956.31     2084.41     56.68 o 
 -13   3   1      180.22      202.30     25.96 o 
 -12   3   1     2657.49     2647.93     48.50 o 
 -11   3   1     7851.66     8026.48     81.80 o 
 -10   3   1    10636.84    10648.08     94.20 o 
  -9   3   1     3742.83     3724.15     56.21 o 
  -8   3   1      699.31      804.65     25.11 o 
  -7   3   1     2387.60     2384.83     48.71 o 
  -6   3   1    18740.07    18546.32    134.71 o 
  -5   3   1    24779.05    24951.29    151.83 o 
  -4   3   1     1903.46     2070.10     28.69 o 
  -3   3   1      402.77      349.73     13.46 o 
  -2   3   1     1543.59     2029.26     36.74 o 
  -1   3   1     3544.35     3561.80     40.86 o 
   0   3   1    27580.74    27499.61    175.84 o 
   1   3   1     1952.06     1726.70     28.22 o 
   2   3   1      242.77      165.77     12.24 o 
   3   3   1     7810.15     7696.74     61.47 o 
   4   3   1     3816.52     3797.23     41.59 o 
   5   3   1    19117.05    18844.38    123.91 o 
   6   3   1      256.17      334.39     25.14 o 
   7   3   1    10648.68    10104.75     83.57 o 
   8   3   1      382.03      450.76     20.41 o 
   9   3   1     1853.27     1721.87     34.76 o 
  10   3   1       87.25      103.19     14.93 o 
  11   3   1    11646.77    11585.95    116.93 o 
  12   3   1     1171.74     1156.84     43.27 o 
  13   3   1     1357.82     1331.78     46.67 o 
  14   3   1       17.60        1.81     19.22 o 
  15   3   1     4964.10     4896.75    126.37 o 
  16   3   1        4.27        8.97     19.48 o 
  17   3   1     2839.66     2814.98     72.19 o 
  18   3   1      113.52       70.35     25.45 o 
  19   3   1        5.53       27.46     23.16 o 
  20   3   1      189.71      162.45     31.24 o 
  21   3   1     1972.63     1907.00     69.60 o 
 -21   4   1       44.94       47.83     77.73 o 
 -20   4   1     1112.51     1105.56     71.57 o 
 -19   4   1        2.98       19.92     28.38 o 
 -18   4   1      769.11      724.93     54.29 o 
 -17   4   1     1101.98     1112.75     49.77 o 
 -16   4   1      758.67      768.27     42.43 o 
 -15   4   1       96.62       60.06     23.56 o 
 -14   4   1     3272.59     3325.09     70.85 o 
 -13   4   1     5661.04     5889.11     89.89 o 
 -12   4   1     2654.61     2907.33     51.41 o 
 -11   4   1     1608.20     1580.52     40.20 o 
 -10   4   1     1249.37     1265.33     33.53 o 
  -9   4   1      112.88      131.08     15.37 o 
  -8   4   1     7592.64     7152.07     83.14 o 
  -7   4   1    15805.95    16000.65    116.51 o 
  -6   4   1        0.07       10.59      9.96 o 
  -5   4   1     8305.89     8698.75     72.18 o 
  -4   4   1    26342.04    26457.05    160.88 o 
  -3   4   1    28217.71    28513.16    168.65 o 
  -2   4   1      315.14      354.73     14.39 o 
  -1   4   1    27041.24    26187.94    211.40 o 
   0   4   1     1655.85     1582.08     45.29 o 
   1   4   1     4088.15     3883.12     47.14 o 
   2   4   1     3332.95     3452.03     44.09 o 
   3   4   1    16881.23    16165.20    109.47 o 
   4   4   1      429.65      443.86     17.81 o 
   5   4   1     5372.47     5424.35     56.27 o 
   6   4   1    11637.70    11626.60     93.39 o 
   7   4   1     1767.77     1694.96     34.61 o 
   8   4   1      222.37      299.17     21.09 o 
   9   4   1     5964.99     5735.09     65.86 o 
  10   4   1     1295.09     1199.09     33.50 o 
  11   4   1       51.38       87.30     16.38 o 
  12   4   1       15.55       19.24     19.15 o 
  13   4   1     3081.60     3215.14     68.45 o 
  14   4   1       87.44       46.81     22.27 o 
  15   4   1     1296.35     1351.39     50.19 o 
  16   4   1       90.97       86.35     24.34 o 
  17   4   1      314.44      289.22     32.10 o 
  18   4   1        4.32        6.34     22.12 o 
  19   4   1     2653.04     2600.11     75.62 o 
  20   4   1      172.32      181.59     38.61 o 
  21   4   1      183.01      166.58     41.25 o 
 -21   5   1       81.87      101.67     52.24 o 
 -20   5   1       69.37       71.56     44.16 o 
 -19   5   1     2655.23     2800.57    141.27 o 
 -18   5   1      971.72      964.16     78.70 o 
 -17   5   1     2850.07     2907.58    111.89 o 
 -16   5   1      568.50      592.58     61.06 o 
 -15   5   1     2938.46     2894.33     82.24 o 
 -14   5   1     4110.11     4170.68     87.69 o 
 -13   5   1     7571.88     7588.07     88.63 o 
 -12   5   1     6327.81     6249.23     76.98 o 
 -11   5   1      622.12      630.02     28.24 o 
 -10   5   1       25.03       12.86     13.89 o 
  -9   5   1     7828.94     7856.26     79.88 o 
  -8   5   1    11351.23    11205.46    141.66 o 
  -7   5   1     6501.28     6671.21     68.73 o 
  -6   5   1    14740.42    14878.43    111.19 o 
  -5   5   1      193.74      226.79     15.13 o 
  -4   5   1     6134.37     6099.88     58.92 o 
  -3   5   1    33333.68    34986.49    300.14 o 
  -2   5   1    41044.88    42247.31    348.24 o 
  -1   5   1    20005.79    20154.18    130.58 o 
   0   5   1     2098.43     2103.39     41.05 o 
   1   5   1       65.50       75.22     11.34 o 
   2   5   1    36634.94    36669.21    348.38 o 
   3   5   1     7755.22     7504.99     97.44 o 
   4   5   1    17745.78    17259.55    121.92 o 
   5   5   1      545.52      463.76     20.49 o 
   6   5   1     7136.51     6870.60     70.19 o 
   7   5   1     1519.95     1519.85     35.05 o 
   8   5   1    31994.11    31526.38    206.02 o 
   9   5   1      563.58      509.74     29.10 o 
  10   5   1     2920.79     2747.20     60.27 o 
  11   5   1      305.16      309.55     27.29 o 
  12   5   1     2568.94     2635.44     60.96 o 
  13   5   1     1530.26     1572.01     52.05 o 
  14   5   1     8149.00     8072.68    119.86 o 
  15   5   1     1928.08     2011.51     65.51 o 
  16   5   1      821.06      817.01     44.83 o 
  17   5   1       24.19       54.00     23.94 o 
  18   5   1     3310.00     3428.92     83.76 o 
  19   5   1       44.75       48.54     31.09 o 
  20   5   1     2315.86     2275.46    173.67 o 
 -20   6   1     1457.77     1439.04    181.28 o 
 -19   6   1     2563.96     2625.71    118.09 o 
 -18   6   1     3477.93     3446.44    202.16 o 
 -17   6   1     1625.89     1681.03     91.43 o 
 -16   6   1      281.64      246.03     48.33 o 
 -15   6   1      585.91      641.50     63.70 o 
 -14   6   1     6837.82     6914.17    168.25 o 
 -13   6   1     3770.99     3851.51     84.95 o 
 -12   6   1     5061.58     5040.47     80.07 o 
 -11   6   1     1332.05     1304.68     46.97 o 
 -10   6   1      726.90      720.71     34.42 o 
  -9   6   1     5073.01     4859.72     72.34 o 
  -8   6   1     7851.68     7501.16     78.93 o 
  -7   6   1    14062.15    14078.67    113.89 o 
  -6   6   1     3134.29     3015.40     45.58 o 
  -5   6   1     1255.44     1179.28     29.48 o 
  -4   6   1     4912.52     4654.69     78.02 o 
  -3   6   1    15548.41    14527.64    107.89 o 
  -2   6   1    26460.96    27061.35    258.50 o 
  -1   6   1    13774.47    14118.33    105.05 o 
   0   6   1      506.07      475.42     20.61 o 
   1   6   1     7095.21     7140.99     95.59 o 
   2   6   1     3367.69     3376.38     51.43 o 
   3   6   1    51675.32    52481.71    419.72 o 
   4   6   1     2168.38     2436.48     46.21 o 
   5   6   1     6628.55     6256.42     67.84 o 
   6   6   1      180.66      198.56     18.45 o 
   7   6   1    14154.14    14142.25    123.41 o 
   8   6   1     1087.59     1173.44     35.92 o 
   9   6   1    26814.61    26993.63    190.76 o 
  10   6   1      612.70      659.22     43.08 o 
  11   6   1      669.71      661.32     30.80 o 
  12   6   1     2913.20     2919.35     65.94 o 
  13   6   1    13449.75    13504.34    151.74 o 
  14   6   1     1186.50     1183.40     48.32 o 
  15   6   1     2460.44     2610.84     86.05 o 
  16   6   1      151.01       62.98     37.02 o 
  17   6   1      421.55      453.61     90.30 o 
  18   6   1       74.11      112.39     55.81 o 
  19   6   1     3610.92     3932.34    141.55 o 
  20   6   1        4.31       19.06     41.94 o 
 -19   7   1      652.62      600.99     71.44 o 
 -18   7   1     1960.15     1922.31    102.67 o 
 -17   7   1      205.47      242.64     51.75 o 
 -16   7   1      863.19      861.62     81.76 o 
 -15   7   1     1488.77     1678.22     99.06 o 
 -14   7   1      925.43      996.70     73.16 o 
 -13   7   1     2656.85     2789.59     75.71 o 
 -12   7   1     5358.72     5490.52    103.03 o 
 -11   7   1       12.92       13.87     23.74 o 
 -10   7   1      656.26      673.01     41.31 o 
  -9   7   1     2537.42     2562.34     57.74 o 
  -8   7   1     4415.02     4498.72     73.29 o 
  -7   7   1      160.16      207.79     31.13 o 
  -6   7   1     5049.75     5004.65     95.41 o 
  -5   7   1     2778.08     2885.01     56.13 o 
  -4   7   1     3222.74     3379.87     59.52 o 
  -3   7   1     2479.79     2349.91     80.96 o 
  -2   7   1    10396.06    10451.74    107.05 o 
  -1   7   1     1499.34     1651.65     35.36 o 
   0   7   1      713.27      694.50     33.69 o 
   1   7   1     1983.41     1992.96     42.89 o 
   2   7   1     4722.28     4954.95     83.92 o 
   3   7   1     5830.76     5512.08     97.21 o 
   4   7   1     8907.01     9040.29    104.97 o 
   5   7   1     2667.69     2854.04     54.50 o 
   6   7   1       53.66       85.19     19.76 o 
   7   7   1     6402.58     6567.35     87.70 o 
   8   7   1     6360.49     6428.05     78.01 o 
   9   7   1      172.07      188.40     22.03 o 
  10   7   1     4501.29     4566.61     78.30 o 
  11   7   1     3900.38     4060.74     74.06 o 
  12   7   1     4315.27     4238.30     95.05 o 
  13   7   1     3101.16     3067.56     83.21 o 
  14   7   1     4970.42     4790.64    105.99 o 
  15   7   1       47.32      -21.06     34.13 o 
  16   7   1      117.70      178.71     55.47 o 
  17   7   1      552.92      691.06     70.61 o 
  18   7   1     1470.36     1389.80     92.14 o 
  19   7   1       82.44      127.19     71.27 o 
 -18   8   1        0.53      -37.66     38.04 o 
 -17   8   1     1931.22     1992.96    103.97 o 
 -16   8   1      927.32      886.98     98.02 o 
 -15   8   1      508.22      651.63    135.15 o 
 -14   8   1     1253.93     1236.15    147.49 o 
 -13   8   1     2426.78     2358.37     99.35 o 
 -12   8   1      115.60      106.42     28.79 o 
 -11   8   1     3463.11     3354.65     96.11 o 
 -10   8   1     3282.00     3194.13    119.65 o 
  -9   8   1       90.74       56.67     42.15 o 
  -8   8   1       80.59       51.23     25.49 o 
  -7   8   1     3834.79     3886.17     70.93 o 
  -6   8   1     6264.32     6446.65     89.77 o 
  -5   8   1     4491.09     4582.70     74.21 o 
  -4   8   1     4956.08     4976.70     76.90 o 
  -3   8   1      496.00      567.49     39.68 o 
  -2   8   1     1160.95     1226.77     65.41 o 
  -1   8   1     2123.70     2137.81     59.64 o 
   0   8   1    11673.18    11844.20    139.91 o 
   1   8   1     1909.51     1787.57     55.37 o 
   2   8   1     5772.90     5689.30     91.44 o 
   3   8   1     1012.16     1058.29     46.91 o 
   4   8   1     3597.04     3558.17     75.79 o 
   5   8   1     5280.02     5194.53    145.40 o 
   6   8   1    13809.47    13661.63    164.17 o 
   7   8   1     1574.76     1570.79     58.67 o 
   8   8   1      336.89      360.99     37.79 o 
   9   8   1      747.87      764.94     57.60 o 
  10   8   1     6243.63     6248.47    115.12 o 
  11   8   1       36.92       45.42     28.05 o 
  12   8   1     4321.62     4291.09    263.74 o 
  13   8   1      323.28      276.91     49.30 o 
  14   8   1      224.29      246.19     49.00 o 
  15   8   1      484.78      364.52     56.04 o 
  16   8   1     2382.51     2454.43    113.47 o 
  17   8   1      125.68      182.08     50.42 o 
  18   8   1     1082.26     1247.54     91.86 o 
 -16   9   1     1530.38     1454.85     93.26 o 
 -15   9   1     1167.15     1157.25     84.98 o 
 -14   9   1      127.92      137.78     44.41 o 
 -13   9   1      173.00      163.93     57.54 o 
 -12   9   1     1929.09     2080.23     70.99 o 
 -11   9   1     4865.01     4705.96    101.28 o 
 -10   9   1     3714.45     3783.60     89.51 o 
  -9   9   1     4467.51     4712.02    139.86 o 
  -8   9   1       43.71       29.20     24.77 o 
  -7   9   1     3027.44     3157.19     78.82 o 
  -6   9   1     1457.27     1557.17     58.45 o 
  -5   9   1     5802.75     5731.60    115.55 o 
  -4   9   1     1885.02     1833.47     51.87 o 
  -3   9   1     1705.98     1756.92     59.45 o 
  -2   9   1      125.61      106.11     43.82 o 
  -1   9   1     5371.28     5344.98    123.56 o 
   0   9   1     6513.23     6515.07    136.50 o 
   1   9   1    14790.93    14826.96    218.38 o 
   2   9   1       46.06       47.20     49.59 o 
   3   9   1       30.14        1.81     32.84 o 
   4   9   1     1673.61     1694.94     77.20 o 
   5   9   1     8929.73     8721.66    164.02 o 
   6   9   1     2581.68     2685.88     94.41 o 
   7   9   1     4989.44     4863.48    125.35 o 
   8   9   1        2.00        4.92     27.38 o 
   9   9   1      352.35      367.25     53.31 o 
  10   9   1      629.73      687.52     61.17 o 
  11   9   1    11288.72    11300.59    269.39 o 
  12   9   1        6.27      -22.92     34.47 o 
  13   9   1      574.60      529.15     78.30 o 
  14   9   1       11.34       14.45     35.20 o 
  15   9   1     1929.94     1837.77     96.21 o 
  16   9   1        4.19        3.17     36.84 o 
 -15  10   1     1179.64     1336.96     90.63 o 
 -14  10   1      505.42      534.00     65.54 o 
 -13  10   1      191.59      194.77     55.35 o 
 -12  10   1      472.27      480.60     44.01 o 
 -11  10   1     1109.05     1142.09    112.70 o 
 -10  10   1     3393.21     3637.99     91.68 o 
  -9  10   1      232.78      315.39     50.74 o 
  -8  10   1      132.79       89.50     38.75 o 
  -7  10   1      458.13      456.90     80.49 o 
  -6  10   1     4627.38     4491.24    183.82 o 
  -5  10   1     1873.10     1883.63    126.85 o 
  -4  10   1    11228.07    11595.17    291.76 o 
  -3  10   1     2293.01     2303.83    135.96 o 
  -2  10   1      100.87      121.89     38.93 o 
  -1  10   1      577.79      502.67     54.20 o 
   0  10   1     6813.53     7234.63    152.31 o 
   1  10   1      642.13      816.42     61.73 o 
   2  10   1     2080.81     2089.90     84.13 o 
   3  10   1      912.06      825.44     63.93 o 
   4  10   1     2926.03     3131.85    102.00 o 
   5  10   1     1875.36     1844.84    187.05 o 
   6  10   1     4699.71     4843.16    129.08 o 
   7  10   1      834.75      879.93     67.52 o 
   8  10   1      232.47      217.72     70.58 o 
   9  10   1       24.48       30.91     58.12 o 
  10  10   1     3856.77     3880.51    183.13 o 
  11  10   1      710.51      733.20    103.10 o 
  12  10   1     3589.85     4075.63    194.66 o 
  13  10   1       12.93      206.88     71.73 o 
  14  10   1      128.66      105.19     45.05 o 
  15  10   1      679.15      557.42     83.03 o 
 -13  11   1       42.64       22.37     65.73 o 
 -12  11   1     1092.29     1093.46    124.55 o 
 -11  11   1      463.36      409.62     89.49 o 
 -10  11   1       88.60       52.59     61.35 o 
  -9  11   1      810.51      724.21    102.40 o 
  -8  11   1      493.21      412.84     86.26 o 
  -7  11   1       88.99       25.83     66.19 o 
  -6  11   1     1112.49     1292.50    121.78 o 
  -5  11   1     1324.92     1423.05    118.32 o 
  -4  11   1       33.05       50.74     53.28 o 
  -3  11   1      888.67      795.24     93.87 o 
  -2  11   1     2333.04     2276.41    134.69 o 
  -1  11   1      533.85      515.48     82.34 o 
   0  11   1     3378.50     3330.14    143.57 o 
   1  11   1      255.31      292.98    111.05 o 
   2  11   1      322.03      294.09     47.57 o 
   3  11   1       67.86      139.51     76.34 o 
   4  11   1     2315.91     2346.19    174.25 o 
   5  11   1      846.48      915.18    100.33 o 
   6  11   1      124.28      142.77     65.27 o 
   7  11   1      371.63      336.27     76.80 o 
   8  11   1      623.63      440.52     83.72 o 
   9  11   1        5.47      142.07     66.65 o 
  10  11   1      963.53      988.06    114.86 o 
  11  11   1      876.28     1173.95    127.08 o 
  12  11   1        7.39      184.51     78.65 o 
  13  11   1       72.71       18.91     61.58 o 
 -10  12   1      111.93       86.26     75.88 o 
  -9  12   1      512.88      703.22    109.32 o 
  -8  12   1      759.05      941.70    118.78 o 
  -7  12   1      686.87      838.37    112.09 o 
  -6  12   1      111.15       41.05     62.27 o 
  -5  12   1       17.45       57.20     58.12 o 
  -4  12   1      823.09      860.52    104.02 o 
  -3  12   1      412.29      243.09     73.80 o 
  -2  12   1     2861.55     2657.89    150.61 o 
  -1  12   1      322.81      316.67     77.96 o 
   0  12   1      130.45      116.93     59.74 o 
   1  12   1      523.23      556.99     89.95 o 
   2  12   1      752.89      583.52     91.79 o 
   3  12   1     1543.98     1486.70    117.16 o 
   4  12   1      558.80      501.64     84.64 o 
   5  12   1      509.74      488.49     86.26 o 
   6  12   1       14.52       39.67     59.04 o 
   7  12   1      227.49      281.15     77.49 o 
   8  12   1      171.72       90.41     61.58 o 
   9  12   1      625.27      645.79    101.25 o 
  10  12   1      247.26       68.96     70.81 o 
  -6  13   1      120.01       70.35     65.27 o 
  -5  13   1      110.97       86.49     68.96 o 
  -4  13   1     2011.21     1950.29    144.38 o 
  -3  13   1      183.70      181.05     75.65 o 
  -1  13   1     1347.62      952.54    112.78 o 
   6  13   1        0.43      -33.21     59.50 o 
 -22   0   2      107.23       97.28     40.16 o 
 -21   0   2     3375.84     3465.28    124.22 o 
 -20   0   2      257.45      310.56     50.04 o 
 -19   0   2      795.88      823.63     65.56 o 
 -18   0   2      236.24      314.40     45.03 o 
 -17   0   2     8499.35     8827.53    174.95 o 
 -16   0   2       52.39       47.74     29.96 o 
 -15   0   2     8403.93     7947.50    154.69 o 
 -14   0   2     1643.85     1781.86     73.93 o 
 -13   0   2      197.90      199.33     66.42 o 
 -12   0   2     3700.24     3667.25     91.95 o 
 -11   0   2    25344.76    24193.72    273.68 o 
 -10   0   2     5628.55     5454.29    201.92 o 
  -9   0   2    31531.13    30979.51    489.53 o 
  -8   0   2     9536.90    10241.74    135.19 o 
  -7   0   2     5826.78     5928.68     91.57 o 
  -6   0   2     7440.22     7345.65     98.91 o 
  -5   0   2     8626.07     8941.12    106.72 o 
  -4   0   2      171.05      201.57     34.13 o 
  -3   0   2     8544.34     7799.47    148.88 o 
  -2   0   2     1361.01     1197.71     34.37 o 
   0   0   2    23069.16    24411.79    306.06 o 
   1   0   2    55977.89    58789.73    580.06 o 
   2   0   2    45662.11    43701.28    653.06 o 
   3   0   2      866.39      694.78     52.82 o 
   4   0   2   165755.27   162658.81   1308.43 o 
   5   0   2    42028.74    41252.60    373.56 o 
   6   0   2    40819.40    39734.71    626.76 o 
   7   0   2    22101.88    21137.77    229.13 o 
   8   0   2       43.08       88.42     20.71 o 
   9   0   2     3031.61     3129.97     77.78 o 
  10   0   2     5796.81     5397.34    108.08 o 
  11   0   2     7850.49     7231.34    132.48 o 
  12   0   2     6636.38     6212.46    127.33 o 
  13   0   2     4624.03     5015.80    330.39 o 
  14   0   2      220.27      187.63     35.29 o 
  15   0   2     3697.22     3716.39    109.10 o 
  16   0   2    13493.27    13510.95    224.92 o 
  17   0   2     3253.99     3424.45    186.59 o 
  18   0   2     4626.99     4804.18    136.34 o 
  19   0   2      246.74      254.88     47.25 o 
  20   0   2       31.84        4.92     33.41 o 
  21   0   2      946.68     1021.49     80.64 o 
  22   0   2     3411.84     3515.14    133.55 o 
 -22   1   2     1169.68     1333.45     73.53 o 
 -21   1   2        0.37      -23.75     25.00 o 
 -20   1   2      990.78     1171.98     55.94 o 
 -19   1   2       52.33       49.90     24.03 o 
 -18   1   2      146.98      140.70     30.89 o 
 -17   1   2      265.46      259.99     29.63 o 
 -16   1   2    13488.44    13567.01    153.71 o 
 -15   1   2      233.52      232.52     27.64 o 
 -14   1   2     6809.28     6799.11     97.04 o 
 -13   1   2     2118.23     1981.81     52.01 o 
 -12   1   2     2742.90     2485.30     54.52 o 
 -11   1   2     1708.78     1838.91     45.95 o 
 -10   1   2    33482.62    33395.85    240.65 o 
  -9   1   2     9418.44     9509.62     95.69 o 
  -8   1   2     1683.52     1606.85     65.71 o 
  -7   1   2       63.33      105.50     16.48 o 
  -6   1   2    41607.23    39244.94    330.18 o 
  -5   1   2      576.46      581.93     20.65 o 
  -4   1   2   169600.20   167554.78    965.06 o 
  -3   1   2       17.09       13.70      7.84 o 
  -2   1   2     7186.10     7110.84     82.28 o 
  -1   1   2     1135.07     1074.47     25.52 o 
   0   1   2    89203.78    92204.08    606.95 o 
   1   1   2    16962.89    18054.49    104.13 o 
   2   1   2    17599.63    17313.39    118.06 o 
   3   1   2     2808.97     2809.50     36.54 o 
   4   1   2    35847.84    34657.95    233.53 o 
   5   1   2    22549.06    23062.72    163.81 o 
   6   1   2    19186.35    18640.79    229.91 o 
   7   1   2    13222.43    12919.70    114.76 o 
   8   1   2     3748.20     4420.19     62.78 o 
   9   1   2       25.62       21.34     13.40 o 
  10   1   2     9761.58     9472.45    105.61 o 
  11   1   2    11954.78    11712.40    124.96 o 
  12   1   2     4034.42     3868.76     70.98 o 
  13   1   2     4129.44     4177.01     76.54 o 
  14   1   2      807.76      897.52     40.94 o 
  15   1   2     2179.90     2301.70     75.60 o 
  16   1   2     6070.04     5932.03    101.03 o 
  17   1   2     7001.13     6805.36    112.04 o 
  18   1   2      394.46      462.55     38.55 o 
  19   1   2     1426.17     1337.01     56.63 o 
  20   1   2       85.93       85.09     26.44 o 
  21   1   2     1571.57     1636.68     65.35 o 
  22   1   2      575.92      574.35     49.11 o 
 -22   2   2      200.17      207.97     40.92 o 
 -21   2   2      879.48      870.77     60.85 o 
 -20   2   2     2439.99     2440.86     86.05 o 
 -19   2   2      249.24      316.20     33.99 o 
 -18   2   2     1278.88     1279.95     71.11 o 
 -17   2   2     2822.20     2729.79     68.95 o 
 -16   2   2      110.99      145.67     26.60 o 
 -15   2   2     1737.93     1719.80     53.69 o 
 -14   2   2     3119.43     3205.38     66.98 o 
 -13   2   2      611.57      644.96     41.85 o 
 -12   2   2     3189.37     3160.20     51.16 o 
 -11   2   2     5811.29     5815.49     66.92 o 
 -10   2   2     3267.82     3177.73     46.85 o 
  -9   2   2     1571.95     1508.25     32.14 o 
  -8   2   2    34342.25    34397.38    206.82 o 
  -7   2   2     3557.52     3903.90     44.72 o 
  -6   2   2       11.11       19.61      8.40 o 
  -5   2   2    11294.78    11753.27     89.85 o 
  -4   2   2   226704.23   226281.83   2073.85 o 
  -3   2   2        0.38        3.04     10.27 o 
  -2   2   2     3783.46     3948.43     49.62 o 
  -1   2   2    27829.15    28269.39    206.28 o 
   0   2   2     4488.30     4512.64     53.64 o 
   1   2   2     3991.10     4052.17     35.99 o 
   2   2   2    13008.16    12366.64     81.62 o 
   3   2   2      604.61      514.84     19.31 o 
   4   2   2     7849.02     8156.22     83.73 o 
   5   2   2     4611.37     4341.35     54.97 o 
   6   2   2    10043.10     9678.76     92.19 o 
   7   2   2     1096.87      974.74     23.19 o 
   8   2   2    19190.84    18912.66    130.21 o 
   9   2   2     9637.93     9774.94    103.54 o 
  10   2   2     1684.14     1782.00     33.85 o 
  11   2   2     9539.34     9508.11    116.85 o 
  12   2   2     2022.17     2005.36     53.29 o 
  13   2   2     1586.43     1450.90     49.15 o 
  14   2   2     2359.89     2255.48     59.95 o 
  15   2   2     4666.10     4688.29    141.22 o 
  16   2   2      384.55      354.83     33.01 o 
  17   2   2      562.33      516.92     38.63 o 
  18   2   2     1166.12     1103.64     51.88 o 
  19   2   2      400.03      384.18     62.75 o 
  20   2   2       20.46       36.40     24.90 o 
  21   2   2     1040.75     1047.61     57.37 o 
 -22   3   2       24.00       37.37     31.62 o 
 -21   3   2       63.96       22.71     30.52 o 
 -20   3   2      183.11      243.21     68.58 o 
 -19   3   2     7599.69     7746.98    152.15 o 
 -18   3   2      788.40      936.76     56.83 o 
 -17   3   2     2424.09     2304.98     63.96 o 
 -16   3   2      195.71      178.48     27.54 o 
 -15   3   2     1711.88     1803.14     54.95 o 
 -14   3   2       68.11       58.64     21.99 o 
 -13   3   2     9546.57     9177.21     94.44 o 
 -12   3   2      619.56      700.36     29.28 o 
 -11   3   2      830.11      761.24     28.51 o 
 -10   3   2      206.58      193.32     18.70 o 
  -9   3   2    14492.92    14638.37    112.32 o 
  -8   3   2    18916.63    19112.41    132.16 o 
  -7   3   2    37966.37    38883.37    226.98 o 
  -6   3   2    11639.44    11693.61     86.73 o 
  -5   3   2      124.05      153.49     10.84 o 
  -4   3   2    22861.51    24794.02    155.12 o 
  -3   3   2     8709.33     8309.17     89.38 o 
  -2   3   2    15293.88    15356.64    111.14 o 
  -1   3   2    48246.83    48071.50    312.96 o 
   0   3   2     9108.67     9368.83     76.65 o 
   1   3   2     1179.17     1232.20     21.78 o 
   2   3   2     4771.00     4563.13     43.91 o 
   3   3   2    35875.66    34873.36    200.09 o 
   4   3   2     5750.06     5489.55     61.84 o 
   5   3   2    15224.53    14327.22    119.77 o 
   6   3   2       30.06       10.18     11.73 o 
   7   3   2     7210.79     7007.99     85.19 o 
   8   3   2    27613.16    27441.90    177.67 o 
   9   3   2    23283.88    23449.00    160.60 o 
  10   3   2    11994.61    12092.37    103.92 o 
  11   3   2     2315.49     2402.00     55.85 o 
  12   3   2     1526.26     1574.57     49.27 o 
  13   3   2     4643.83     4619.60    104.83 o 
  14   3   2     6905.57     6800.48    102.98 o 
  15   3   2     2769.06     2695.58     67.68 o 
  16   3   2      980.36     1018.62     66.28 o 
  17   3   2       78.60       72.08     24.81 o 
  18   3   2      716.82      736.29     45.80 o 
  19   3   2     1476.83     1449.75     58.40 o 
  20   3   2     2146.85     2173.15     71.92 o 
  21   3   2      364.48      360.86     39.99 o 
 -21   4   2       11.43        2.52     42.32 o 
 -20   4   2      394.69      441.81     59.15 o 
 -19   4   2        1.43        8.31     35.86 o 
 -18   4   2     7325.29     7410.85    210.97 o 
 -17   4   2      131.00      145.18     31.42 o 
 -16   4   2      544.19      612.14     45.42 o 
 -15   4   2        8.49       14.55     20.40 o 
 -14   4   2     7914.21     7810.87    157.96 o 
 -13   4   2      183.95      210.93     21.67 o 
 -12   4   2     7596.23     7900.22     85.66 o 
 -11   4   2      312.24      358.10     22.23 o 
 -10   4   2      313.43      355.79     37.98 o 
  -9   4   2      464.26      547.27     32.89 o 
  -8   4   2     9581.74     8612.82     78.51 o 
  -7   4   2     1076.55      927.49     25.85 o 
  -6   4   2    24904.18    24982.34    211.92 o 
  -5   4   2     1869.86     1915.09     56.05 o 
  -4   4   2      594.05      450.58     16.39 o 
  -3   4   2     6978.92     6746.59     67.73 o 
  -2   4   2    59445.02    58587.71    499.85 o 
  -1   4   2     7967.33     8131.55     75.06 o 
   0   4   2     8116.32     8257.24     88.14 o 
   1   4   2     3197.79     3246.36     37.37 o 
   2   4   2     7045.91     6914.09     60.43 o 
   3   4   2     5077.24     4649.92     78.14 o 
   4   4   2     5564.77     5125.67     62.29 o 
   5   4   2     3971.95     4021.04     57.19 o 
   6   4   2      361.30      427.26     23.78 o 
   7   4   2     6034.86     5618.73     74.36 o 
   8   4   2    19145.38    18378.00    135.84 o 
   9   4   2    17647.70    17746.29    134.70 o 
  10   4   2     9695.59    10095.56    138.45 o 
  11   4   2      787.09      845.68     39.00 o 
  12   4   2      901.38      919.59     41.44 o 
  13   4   2     3811.69     3734.55     80.33 o 
  14   4   2     4076.10     4142.37     81.15 o 
  15   4   2     2047.26     2079.23     60.62 o 
  16   4   2     1745.17     1738.83     58.46 o 
  17   4   2      375.98      345.58     34.88 o 
  18   4   2      255.75      273.86     33.64 o 
  19   4   2     3011.66     2971.33     80.89 o 
  20   4   2      977.93      970.78     55.38 o 
  21   4   2      291.59      239.14     37.00 o 
 -21   5   2       15.05       -6.77     40.59 o 
 -20   5   2       52.81       44.26     51.09 o 
 -19   5   2     1323.46     1189.82     86.03 o 
 -18   5   2        4.46      -22.53     40.59 o 
 -17   5   2      945.83      870.99     73.46 o 
 -16   5   2       58.36       53.35     42.78 o 
 -15   5   2      410.89      435.23     53.57 o 
 -14   5   2      157.99      122.04     65.04 o 
 -13   5   2     3338.29     3359.20     66.38 o 
 -12   5   2      672.92      664.85     29.66 o 
 -11   5   2      218.87      251.49     21.20 o 
 -10   5   2        0.06        6.38     13.41 o 
  -9   5   2     1728.34     1886.61     38.78 o 
  -8   5   2      399.59      456.51     21.55 o 
  -7   5   2     8978.36     8631.59     78.54 o 
  -6   5   2       58.14       76.12     12.13 o 
  -5   5   2     4954.24     5011.34     52.39 o 
  -4   5   2     9694.49    10457.43     81.12 o 
  -3   5   2     3861.21     3731.55     53.03 o 
  -2   5   2     3849.89     4117.19     65.28 o 
  -1   5   2     4494.36     4680.82     58.44 o 
   0   5   2       15.78       11.34      9.41 o 
   1   5   2     7177.23     7156.33     74.83 o 
   2   5   2     2325.87     2303.91     35.79 o 
   3   5   2    28098.17    27864.72    175.14 o 
   4   5   2     1956.73     1980.95     41.13 o 
   5   5   2     1283.70     1182.51     34.79 o 
   6   5   2       16.49       25.24     14.60 o 
   7   5   2     9353.72     9772.53    139.62 o 
   8   5   2     7805.70     7849.27    132.76 o 
   9   5   2     7403.84     7642.86     98.11 o 
  10   5   2      143.80      116.59     22.54 o 
  11   5   2     1232.28     1189.75     44.55 o 
  12   5   2       20.61       21.74     20.47 o 
  13   5   2      367.44      426.91     33.58 o 
  14   5   2     1134.68     1203.64     48.12 o 
  15   5   2      267.40      282.05     31.11 o 
  16   5   2      732.83      654.09     42.08 o 
  17   5   2       39.68       24.82     22.95 o 
  18   5   2      489.47      526.99     41.72 o 
  19   5   2      290.46      319.64     66.75 o 
  20   5   2      373.73      381.47     40.83 o 
 -20   6   2       25.66       47.65     45.14 o 
 -19   6   2        2.10      -36.40     36.82 o 
 -18   6   2       74.51       58.53     42.71 o 
 -17   6   2      304.24      227.71     50.89 o 
 -16   6   2        0.39      -31.83     36.44 o 
 -15   6   2      630.37      611.15     61.95 o 
 -14   6   2       49.95       28.11     40.25 o 
 -13   6   2      184.23      141.77     30.97 o 
 -12   6   2      490.81      419.07     37.27 o 
 -11   6   2     2025.11     1960.26     61.44 o 
 -10   6   2       26.87      -14.91     19.94 o 
  -9   6   2     2433.56     2275.80     50.48 o 
  -8   6   2      335.28      443.76     28.86 o 
  -7   6   2       12.47       30.05     16.87 o 
  -6   6   2      484.69      575.42     28.91 o 
  -5   6   2     3251.96     3364.35     51.87 o 
  -4   6   2      892.24      945.61     32.74 o 
  -3   6   2       23.56       18.56     13.80 o 
  -2   6   2      681.10      722.57     29.50 o 
  -1   6   2     8435.92     8938.20     91.72 o 
   0   6   2     2352.38     2563.84     46.68 o 
   1   6   2     3802.65     3758.38     47.44 o 
   2   6   2     2143.88     2141.17     37.33 o 
   3   6   2      186.44      188.24     18.54 o 
   4   6   2       13.89       25.29     15.25 o 
   5   6   2     1428.57     1612.53     41.85 o 
   6   6   2     5103.33     5143.86    123.97 o 
   7   6   2     1431.43     1414.66     43.44 o 
   8   6   2      232.55      217.95     25.50 o 
   9   6   2      220.61      236.13     26.99 o 
  10   6   2       17.36       41.48     24.57 o 
  11   6   2     2934.71     2942.84     65.59 o 
  12   6   2     2128.76     2130.46     73.17 o 
  13   6   2       35.11       34.21     23.97 o 
  14   6   2        2.01       15.04     19.45 o 
  15   6   2       45.13       60.13     36.25 o 
  16   6   2      787.69      819.24     57.99 o 
  17   6   2      291.36      306.44     57.17 o 
  18   6   2      407.51      375.51     45.42 o 
  19   6   2       86.06      125.00     49.26 o 
 -19   7   2      760.54      644.28     72.57 o 
 -18   7   2      131.92      116.63     46.54 o 
 -17   7   2     1181.40     1223.34     87.30 o 
 -16   7   2     1902.53     1976.57     97.92 o 
 -15   7   2       56.21       85.73     43.36 o 
 -14   7   2      463.22      632.68    202.04 o 
 -13   7   2     2497.44     2407.95     71.72 o 
 -12   7   2      679.11      707.97     44.39 o 
 -11   7   2      591.15      652.05     42.55 o 
 -10   7   2     2311.27     2353.64     67.91 o 
  -9   7   2      518.23      550.29     57.68 o 
  -8   7   2      855.73      927.37     77.57 o 
  -7   7   2     3259.46     3031.50     59.31 o 
  -6   7   2      796.74      789.09     48.10 o 
  -5   7   2     1810.15     1841.53     46.50 o 
  -4   7   2     4976.21     4747.74     70.21 o 
  -3   7   2     2223.38     2232.30     53.25 o 
  -2   7   2       14.14       -3.43     16.18 o 
  -1   7   2    11201.78    11299.74    135.09 o 
   0   7   2     5287.88     5471.18     73.83 o 
   1   7   2     2164.32     2085.04     39.09 o 
   2   7   2     6152.84     6079.18     74.82 o 
   3   7   2      519.47      587.35     28.49 o 
   4   7   2       21.82       95.48     24.14 o 
   5   7   2     3080.47     3277.06     59.70 o 
   6   7   2     4161.82     4253.96    103.18 o 
   7   7   2     2219.32     2220.08     53.79 o 
   8   7   2     1203.26     1272.92     46.05 o 
   9   7   2     4293.99     4258.73     76.48 o 
  10   7   2      242.91      267.09     29.66 o 
  11   7   2     5961.80     5912.32    109.91 o 
  12   7   2      103.80      110.33     28.29 o 
  13   7   2      274.12      310.58     37.41 o 
  14   7   2     1031.78     1122.57     58.48 o 
  15   7   2     1078.38     1169.24     59.94 o 
  16   7   2       12.06       30.89     26.24 o 
  17   7   2      946.86      839.07     76.06 o 
  18   7   2     1285.57     1419.88     96.20 o 
 -18   8   2      702.15      715.46     75.90 o 
 -17   8   2      456.72      367.92     64.93 o 
 -16   8   2      312.96      366.67     57.03 o 
 -15   8   2      536.09      537.58    136.88 o 
 -14   8   2     1643.24     1694.89     88.33 o 
 -13   8   2       11.46       17.03     25.88 o 
 -12   8   2     2800.55     2920.81    120.09 o 
 -11   8   2      539.12      583.98     43.23 o 
 -10   8   2        5.50      -19.67     22.02 o 
  -9   8   2      882.32      893.25     56.91 o 
  -8   8   2      716.25      789.41     56.45 o 
  -7   8   2      573.65      633.19     41.13 o 
  -6   8   2     3075.49     3225.08     75.23 o 
  -5   8   2     1280.27     1309.66     44.05 o 
  -4   8   2      429.48      446.09     30.01 o 
  -3   8   2     1903.81     2083.80     52.01 o 
  -2   8   2     4702.36     4745.55     74.31 o 
  -1   8   2       31.29       27.76     19.44 o 
   0   8   2      406.54      376.71     28.72 o 
   1   8   2     3842.04     4071.23     78.99 o 
   2   8   2     3363.11     3334.26     72.48 o 
   3   8   2     6560.41     6516.68    100.95 o 
   4   8   2     1728.51     1596.21     53.89 o 
   5   8   2      172.45      112.76     29.96 o 
   6   8   2     1048.12     1052.89     42.12 o 
   7   8   2     2131.37     2242.26     68.53 o 
   8   8   2      547.69      596.05     59.98 o 
   9   8   2     1541.97     1374.03     61.73 o 
  10   8   2     5861.45     5936.82    128.28 o 
  11   8   2      926.20      946.31     54.68 o 
  12   8   2      165.82      182.00     52.25 o 
  13   8   2     1502.97     1567.67     64.78 o 
  14   8   2     1102.91     1142.05     82.57 o 
  15   8   2        0.32      -11.01     33.56 o 
  16   8   2      716.17      691.42     70.00 o 
  17   8   2     1098.07     1089.25     86.08 o 
 -16   9   2       49.01       50.33     72.65 o 
 -15   9   2        0.92       -2.99     37.07 o 
 -14   9   2        1.95      -26.74     48.43 o 
 -13   9   2      383.44      362.13     40.01 o 
 -12   9   2       80.52       34.11     27.04 o 
 -11   9   2      421.19      375.15     39.75 o 
 -10   9   2      119.02      106.76     29.56 o 
  -9   9   2       61.67       42.34     26.08 o 
  -8   9   2      319.58      302.87     35.35 o 
  -7   9   2     1057.88     1031.74     51.51 o 
  -6   9   2       47.37       35.61     27.23 o 
  -5   9   2       22.86        4.30     25.51 o 
  -4   9   2     1069.42     1096.73     74.96 o 
  -3   9   2     1791.98     1852.10     52.70 o 
  -2   9   2      918.71      917.88     41.39 o 
  -1   9   2     1117.97     1088.15     99.21 o 
   0   9   2      341.93      379.55     47.68 o 
   1   9   2      690.46      614.78     54.93 o 
   2   9   2     1095.87     1165.59     69.36 o 
   3   9   2     2194.71     2314.35    154.64 o 
   4   9   2      742.61      738.61     60.42 o 
   5   9   2        0.06      -41.90     31.36 o 
   6   9   2        6.85      -16.41     31.02 o 
   7   9   2      820.21      939.41     66.50 o 
   8   9   2     1281.47     1385.35     93.75 o 
   9   9   2      830.17      919.65     68.41 o 
  10   9   2      344.40      373.78     42.71 o 
  11   9   2        0.32      -10.01     33.24 o 
  12   9   2      172.87      165.69     85.34 o 
  13   9   2      220.56      249.55     48.16 o 
  14   9   2       65.71       99.49     66.65 o 
  15   9   2        0.22      -39.45     74.38 o 
  16   9   2        3.17      -24.08     35.83 o 
 -15  10   2     1644.45     1615.82     95.71 o 
 -14  10   2       14.07       31.11     39.06 o 
 -13  10   2       11.61      -19.48     26.93 o 
 -12  10   2      146.52       77.63     32.00 o 
 -11  10   2     1457.86     1536.06     65.14 o 
 -10  10   2       10.86        3.68     27.22 o 
  -9  10   2     1001.70      995.83     54.85 o 
  -8  10   2       18.46       27.49     27.00 o 
  -7  10   2       28.47       -3.62     25.70 o 
  -6  10   2     1314.44     1199.51     56.69 o 
  -5  10   2     1096.04     1052.44     67.06 o 
  -4  10   2     2136.28     2036.46    139.42 o 
  -3  10   2     1639.00     1529.83    116.24 o 
  -2  10   2      213.25      119.93     56.74 o 
  -1  10   2     1411.82     1477.25    109.32 o 
   0  10   2     2118.66     2111.21     87.58 o 
   1  10   2     1169.01     1286.50     76.00 o 
   2  10   2      821.39      679.06     59.13 o 
   3  10   2      169.01      191.55     59.16 o 
   4  10   2       87.45      132.44     38.51 o 
   5  10   2     1235.54     1263.81     72.00 o 
   6  10   2     3139.22     2973.77    103.72 o 
   7  10   2      105.73      147.40     43.29 o 
   8  10   2      456.61      381.77     53.48 o 
   9  10   2      193.11      258.04     50.06 o 
  10  10   2     1075.03      765.72     98.25 o 
  11  10   2      656.44      766.18    105.86 o 
  12  10   2     1274.76     1253.06    125.93 o 
  13  10   2      152.50       99.41     73.57 o 
  14  10   2       43.74       31.37     65.96 o 
 -13  11   2        8.53       67.60     35.07 o 
 -12  11   2      352.86      354.57     55.70 o 
 -11  11   2      308.96      352.62     53.19 o 
 -10  11   2     2397.43     2457.47     99.36 o 
  -9  11   2        0.46       15.08     81.88 o 
  -8  11   2      321.73      321.83     49.53 o 
  -7  11   2        0.59       27.08     35.73 o 
  -6  11   2     2669.55     2628.60    155.68 o 
  -5  11   2      839.26      849.21    104.71 o 
  -4  11   2     4376.90     4417.67    189.12 o 
  -3  11   2       85.79      137.92     60.66 o 
  -2  11   2      607.11      573.14     86.03 o 
  -1  11   2      786.29      750.50     97.33 o 
   0  11   2     2701.76     2828.79    149.68 o 
   1  11   2      593.37      429.45     79.11 o 
   2  11   2     1169.09     1125.72    106.44 o 
   3  11   2       22.38        0.30     33.03 o 
   4  11   2      417.66      378.57     54.32 o 
   5  11   2     1068.83     1134.51    122.82 o 
   6  11   2     3273.37     3142.07    112.11 o 
   7  11   2     2420.68     2423.10    142.54 o 
   8  11   2      262.42      326.35     76.34 o 
   9  11   2      241.06      252.32     74.73 o 
  10  11   2     1023.18      919.56    112.32 o 
  11  11   2     2555.77     2641.28    161.91 o 
  12  11   2      953.11      918.87    115.78 o 
 -10  12   2      332.70      361.87     93.87 o 
  -9  12   2      913.86     1089.08    126.85 o 
  -8  12   2      145.03      248.63     81.19 o 
  -7  12   2      455.86      407.77     88.80 o 
  -6  12   2        4.34       54.89     62.50 o 
  -5  12   2     2517.99     2582.93    157.07 o 
  -4  12   2      237.88      195.81     71.27 o 
  -3  12   2      318.05      258.32     71.50 o 
  -2  12   2      134.29      151.99     68.96 o 
  -1  12   2     2118.77     2220.60    141.61 o 
   0  12   2       16.38       57.89     56.74 o 
   1  12   2     1889.89     1967.35    134.69 o 
   2  12   2      484.10      443.98     85.57 o 
   3  12   2      241.08      240.33     73.34 o 
   4  12   2      143.47      250.94     76.11 o 
   5  12   2     1405.52     1540.90    122.24 o 
   6  12   2     1019.00      810.24    100.10 o 
   7  12   2     1097.74     1033.50    112.78 o 
   8  12   2      170.37      185.43     74.50 o 
   9  12   2       29.94       12.92     62.50 o 
  10  12   2      153.10      258.55     83.03 o 
  -6  13   2     1048.66      866.97    116.70 o 
  -5  13   2      330.25      359.57     86.49 o 
  -4  13   2     1089.36     1211.32    125.70 o 
  -3  13   2      395.08      312.06     85.34 o 
  -2  13   2       66.61      191.89     75.65 o 
  -1  13   2      196.19      208.96     78.19 o 
   0  13   2      696.19      753.50    104.94 o 
   1  13   2      636.48      442.83     89.95 o 
 -22   1   3      280.66      322.78     45.73 o 
 -21   1   3      332.44      299.65     52.83 o 
 -20   1   3      234.96      248.44     52.72 o 
 -19   1   3     1443.39     1319.95     53.81 o 
 -18   1   3      167.20      201.84     28.39 o 
 -17   1   3       89.37      102.35     24.12 o 
 -16   1   3     1743.37     1780.21     55.79 o 
 -15   1   3      117.11      112.75     24.38 o 
 -14   1   3     3012.45     3008.50     64.76 o 
 -13   1   3      562.30      638.60     34.54 o 
 -12   1   3     2664.97     2576.93     55.23 o 
 -11   1   3      537.85      617.33     30.52 o 
 -10   1   3    12732.88    12472.43    118.42 o 
  -9   1   3     5828.94     5696.35     70.48 o 
  -8   1   3      933.01      940.74     29.94 o 
  -7   1   3     5182.18     4995.32     58.43 o 
  -6   1   3     3429.79     3199.94     43.06 o 
  -5   1   3      142.46      158.03     12.41 o 
  -4   1   3      148.86      338.81     15.31 o 
  -3   1   3     2506.10     2725.71     44.90 o 
  -2   1   3       20.18       48.81     17.48 o 
  -1   1   3     6738.71     7146.24     67.43 o 
   0   1   3      408.20      361.11     16.86 o 
   1   1   3     5160.89     5326.73     56.16 o 
   2   1   3     4054.16     3975.76     37.34 o 
   3   1   3     9573.62     9806.26     70.24 o 
   4   1   3     8388.91     8501.26     79.34 o 
   5   1   3       98.30       97.11     13.37 o 
   6   1   3     9955.52     9767.69     94.01 o 
   7   1   3      173.49      171.21     17.32 o 
   8   1   3      950.72      795.04     30.57 o 
   9   1   3     4912.22     5205.87     73.81 o 
  10   1   3     1141.48     1094.36     38.49 o 
  11   1   3     3902.45     3850.45     69.37 o 
  12   1   3     2744.84     2652.95     60.97 o 
  13   1   3      458.81      448.83     33.41 o 
  14   1   3       80.64       91.37     22.14 o 
  15   1   3      778.93      704.17     40.77 o 
  16   1   3     2131.20     2087.14     62.95 o 
  17   1   3      762.73      763.00     45.26 o 
  18   1   3      686.19      720.72     66.92 o 
  19   1   3      250.91      167.07     31.17 o 
  20   1   3      293.82      310.99     36.40 o 
  21   1   3      449.60      460.96     42.94 o 
 -22   2   3       20.63       26.86     42.70 o 
 -21   2   3     3204.58     3123.40     98.44 o 
 -20   2   3      723.64      814.72     57.62 o 
 -19   2   3       54.33       72.01     29.48 o 
 -18   2   3      918.23     1067.21     57.65 o 
 -17   2   3     4757.05     4973.96     90.82 o 
 -16   2   3     1661.30     1705.12     79.86 o 
 -15   2   3     7273.53     6932.08    101.86 o 
 -14   2   3     1224.36     1273.00     38.69 o 
 -13   2   3      220.62      265.21     26.31 o 
 -12   2   3      648.90      680.71     33.45 o 
 -11   2   3    20686.71    20690.03    211.69 o 
 -10   2   3     2846.85     2846.45     52.09 o 
  -9   2   3    12001.03    11651.60    108.72 o 
  -8   2   3     9847.80     9984.84     94.21 o 
  -7   2   3     7910.63     8499.92     80.71 o 
  -6   2   3     1571.21     1507.79     29.67 o 
  -5   2   3     9742.91     9224.02    115.30 o 
  -4   2   3    52990.05    54999.74    567.13 o 
  -3   2   3      120.71      102.46     30.40 o 
  -2   2   3    15305.34    14146.48    148.85 o 
  -1   2   3     1452.25     1462.59     31.36 o 
   0   2   3    33700.96    35017.41    216.69 o 
   1   2   3     6481.53     6213.16     74.12 o 
   2   2   3      154.43      156.22     10.38 o 
   3   2   3     7099.34     7269.24     62.68 o 
   4   2   3     7121.14     6417.80     56.53 o 
   5   2   3     3861.34     3538.24     40.59 o 
   6   2   3       93.99      114.66     15.51 o 
   7   2   3    33026.93    32031.51    230.06 o 
   8   2   3     9744.39     9934.89    104.27 o 
   9   2   3      566.17      632.79     30.55 o 
  10   2   3     3043.78     3118.93     60.26 o 
  11   2   3    14960.86    14813.74    148.23 o 
  12   2   3     1092.87     1188.31     45.04 o 
  13   2   3     4953.27     4961.81     85.21 o 
  14   2   3     1480.31     1478.33     50.83 o 
  15   2   3     1869.29     1869.21     57.86 o 
  16   2   3     1243.41     1328.77     51.92 o 
  17   2   3     4484.55     4507.62     92.32 o 
  18   2   3      478.95      541.11     40.95 o 
  19   2   3      915.03      968.24     53.16 o 
  20   2   3     1047.11      936.80     53.56 o 
  21   2   3     1816.04     1855.75     69.77 o 
 -21   3   3      429.40      289.79     55.33 o 
 -20   3   3     4434.73     4559.49    113.93 o 
 -19   3   3       28.21       41.97     28.53 o 
 -18   3   3       17.16       12.86     25.65 o 
 -17   3   3      379.32      396.35     52.16 o 
 -16   3   3     5880.10     5732.98    113.03 o 
 -15   3   3     1414.16     1397.81     49.68 o 
 -14   3   3     4241.77     4397.56     66.66 o 
 -13   3   3        4.25        4.63     14.83 o 
 -12   3   3     3393.68     3331.41     53.74 o 
 -11   3   3      176.74      164.22     17.40 o 
 -10   3   3    12121.70    12240.83    103.05 o 
  -9   3   3       29.52       32.69     12.28 o 
  -8   3   3    19293.11    20286.46    138.20 o 
  -7   3   3     2133.83     2402.49     35.91 o 
  -6   3   3    19766.73    20280.36    130.41 o 
  -5   3   3      604.20      687.15     18.39 o 
  -4   3   3    56375.25    56584.54    402.66 o 
  -3   3   3     2281.15     2163.94     43.04 o 
  -2   3   3     2148.91     2436.67     57.49 o 
  -1   3   3      791.55      772.94     21.09 o 
   0   3   3     6622.35     6299.89     60.43 o 
   1   3   3      245.74      248.25     12.31 o 
   2   3   3     3859.31     3692.68     40.44 o 
   3   3   3     2296.92     2207.33     32.26 o 
   4   3   3      833.47      947.79     23.14 o 
   5   3   3       36.41       62.01     10.77 o 
   6   3   3     8503.17     8126.76     88.01 o 
   7   3   3     2095.74     1923.60     44.05 o 
   8   3   3     4991.33     5216.54     73.50 o 
   9   3   3      353.84      384.85     26.73 o 
  10   3   3     8062.27     7705.72     98.25 o 
  11   3   3      321.86      306.71     34.39 o 
  12   3   3     7096.38     6783.50    101.23 o 
  13   3   3     1223.97     1195.10     46.63 o 
  14   3   3       12.34       16.74     19.46 o 
  15   3   3        5.78      -12.53     18.71 o 
  16   3   3     3287.69     3056.51    116.22 o 
  17   3   3      403.72      404.49     37.16 o 
  18   3   3     1566.53     1538.64     58.74 o 
  19   3   3      180.17      183.67     32.26 o 
  20   3   3      529.95      524.95     44.62 o 
  21   3   3       20.95       13.36     25.58 o 
 -21   4   3      396.77      368.52    128.93 o 
 -20   4   3      313.36      379.05     58.86 o 
 -19   4   3     1492.56     1464.83     87.49 o 
 -18   4   3     1195.25     1142.30    124.66 o 
 -17   4   3      175.91      157.38     41.98 o 
 -16   4   3     1124.89     1040.57     55.63 o 
 -15   4   3     2451.38     2319.07     72.38 o 
 -14   4   3      741.42      790.80     38.87 o 
 -13   4   3      219.65      237.23     25.24 o 
 -12   4   3     5991.50     6107.84     74.05 o 
 -11   4   3     1235.79     1359.90     36.36 o 
 -10   4   3        2.01       13.31     13.01 o 
  -9   4   3       11.51       25.07     17.32 o 
  -8   4   3    42964.91    43015.32    254.05 o 
  -7   4   3     1021.33     1184.61     31.83 o 
  -6   4   3    12655.95    12981.48     98.50 o 
  -5   4   3     5044.86     5330.59     58.64 o 
  -4   4   3     1674.30     1659.03     42.62 o 
  -3   4   3     3115.39     3151.87     43.23 o 
  -2   4   3    13787.39    14490.32    113.20 o 
  -1   4   3    10603.67    10439.25    103.86 o 
   0   4   3       50.27       54.65     11.53 o 
   1   4   3       21.69       12.16      8.29 o 
   2   4   3     4377.78     4394.22     47.28 o 
   3   4   3     1278.80     1304.91     27.49 o 
   4   4   3    16101.42    16637.27    118.36 o 
   5   4   3     6318.28     6369.46     75.77 o 
   6   4   3      122.57      116.61     17.60 o 
   7   4   3     3323.24     3167.10     57.10 o 
   8   4   3     7881.91     7877.33     95.68 o 
   9   4   3     1120.43     1202.64     41.99 o 
  10   4   3     2361.93     2369.38     56.49 o 
  11   4   3     3224.37     3197.20     66.61 o 
  12   4   3     2012.74     1866.96     53.94 o 
  13   4   3     1253.01     1211.03     46.86 o 
  14   4   3     2403.91     2406.96     63.93 o 
  15   4   3      688.56      724.44     42.54 o 
  16   4   3      533.64      479.20     37.41 o 
  17   4   3      991.28      995.08     50.76 o 
  18   4   3      727.37      760.61     47.35 o 
  19   4   3      182.55      206.90     52.77 o 
  20   4   3      452.94      464.19     43.69 o 
 -20   5   3       95.98      121.63     46.32 o 
 -19   5   3     1926.24     2118.95    108.40 o 
 -18   5   3     2345.38     2471.55    150.26 o 
 -17   5   3     2719.40     2788.71    110.78 o 
 -16   5   3      229.24      185.54     45.50 o 
 -15   5   3      704.81      589.72     57.95 o 
 -14   5   3     2759.03     2723.40     94.64 o 
 -13   5   3     8868.10     8820.96    129.74 o 
 -12   5   3      764.75      743.30     42.81 o 
 -11   5   3     3304.66     3092.12    117.62 o 
 -10   5   3      917.72      871.14     41.01 o 
  -9   5   3     6914.39     7141.65     73.87 o 
  -8   5   3     2630.87     2907.38     52.06 o 
  -7   5   3    20888.26    20383.63    139.63 o 
  -6   5   3       24.42        7.42      9.83 o 
  -5   5   3      862.18      874.41     29.22 o 
  -4   5   3     6456.30     6077.65     69.39 o 
  -3   5   3    26927.49    26489.77    188.90 o 
  -2   5   3     1270.05     1362.15     34.02 o 
  -1   5   3    54403.05    54028.54    339.42 o 
   0   5   3      475.30      587.45     19.91 o 
   1   5   3     2410.32     2475.33     40.21 o 
   2   5   3        6.62       26.04     10.95 o 
   3   5   3    44969.53    44311.77    259.11 o 
   4   5   3     1519.97     1519.05     33.00 o 
   5   5   3    21750.36    21841.13    174.13 o 
   6   5   3        1.15       20.22     15.45 o 
   7   5   3     5164.08     5108.38     76.90 o 
   8   5   3     1085.10      932.93     38.79 o 
   9   5   3    26781.66    26470.98    218.37 o 
  10   5   3     1598.50     1632.67     50.32 o 
  11   5   3       37.78       23.41     20.27 o 
  12   5   3       11.13       17.40     18.61 o 
  13   5   3     4261.59     4308.43     97.11 o 
  14   5   3      496.25      516.10     36.82 o 
  15   5   3     6430.29     6536.91    108.07 o 
  16   5   3     1094.88     1155.75     59.25 o 
  17   5   3        6.84      -17.11     21.48 o 
  18   5   3      422.10      376.01     38.09 o 
  19   5   3     2518.51     2568.77     77.91 o 
  20   5   3      611.82      662.81     49.85 o 
 -20   6   3      284.89      257.07     57.89 o 
 -19   6   3      767.11      799.29     75.86 o 
 -18   6   3     5618.73     5558.84    160.91 o 
 -17   6   3      420.07      474.57     78.19 o 
 -16   6   3      828.63      853.73     71.92 o 
 -15   6   3       30.10       22.53     37.13 o 
 -14   6   3     6903.10     7004.60    136.20 o 
 -13   6   3     2239.61     2295.22    106.08 o 
 -12   6   3     6751.90     6827.27    113.92 o 
 -11   6   3       14.02       46.92     34.93 o 
 -10   6   3       17.86      -16.64     22.23 o 
  -9   6   3     1596.24     1721.94     56.80 o 
  -8   6   3    13953.02    13411.59    194.91 o 
  -7   6   3      294.91      333.25     32.56 o 
  -6   6   3    14047.40    13711.64    152.93 o 
  -5   6   3      559.87      622.75     28.71 o 
  -4   6   3     8114.44     8084.03    124.34 o 
  -3   6   3      225.26      224.10     20.08 o 
  -2   6   3    29479.24    28377.97    250.00 o 
  -1   6   3     1046.65     1069.11     34.49 o 
   0   6   3      272.09      223.03     15.52 o 
   1   6   3     5170.94     5426.48     58.65 o 
   2   6   3    22148.28    22765.12    154.03 o 
   3   6   3      582.95      761.71     26.93 o 
   4   6   3    14329.93    14147.41    129.11 o 
   5   6   3     2345.59     2402.07     55.13 o 
   6   6   3      902.94     1087.94     55.36 o 
   7   6   3      666.86      814.89     37.64 o 
   8   6   3     9424.86     9511.84    113.14 o 
   9   6   3       36.76        7.54     22.44 o 
  10   6   3    10229.26    10365.43    125.33 o 
  11   6   3      132.07       80.89     22.44 o 
  12   6   3      111.86      115.60     24.21 o 
  13   6   3      617.78      634.81     39.37 o 
  14   6   3     7280.05     7222.71    112.86 o 
  15   6   3     1503.02     1585.33     75.03 o 
  16   6   3     2047.53     2057.55    100.37 o 
  17   6   3      105.73       66.69     35.82 o 
  18   6   3     1428.66     1444.20     60.89 o 
  19   6   3      319.82      307.22     45.54 o 
 -19   7   3     1326.10     1485.16    100.56 o 
 -18   7   3      136.93      154.84     91.91 o 
 -17   7   3     1402.69     1470.61     91.40 o 
 -16   7   3      226.01      211.67     49.91 o 
 -15   7   3      274.12      352.19     54.13 o 
 -14   7   3      878.19      868.89     51.13 o 
 -13   7   3     7329.67     7406.23    125.34 o 
 -12   7   3      123.36      134.02     30.08 o 
 -11   7   3     3687.76     3684.27     93.17 o 
 -10   7   3     1114.82     1278.89     91.00 o 
  -9   7   3       88.71       81.60     25.93 o 
  -8   7   3        2.69       43.25     24.14 o 
  -7   7   3     7457.56     7301.29    111.73 o 
  -6   7   3     1394.28     1365.26     52.34 o 
  -5   7   3     1275.18     1320.34     41.02 o 
  -4   7   3     3960.10     3871.31     67.15 o 
  -3   7   3     6143.57     6106.04     79.48 o 
  -2   7   3       52.39       68.65     20.11 o 
  -1   7   3    13222.22    13476.40    126.96 o 
   0   7   3     1676.96     1550.07     71.54 o 
   1   7   3      201.15      226.69     22.26 o 
   2   7   3     1452.74     1459.02     48.87 o 
   3   7   3    15240.46    14894.63    119.88 o 
   4   7   3     5520.51     5582.60     77.01 o 
   5   7   3    10222.23     9926.61    109.87 o 
   6   7   3     4287.42     4233.66     71.43 o 
   7   7   3     1265.81     1405.95     46.89 o 
   8   7   3      608.17      606.39     36.51 o 
   9   7   3     5558.45     5613.73    119.31 o 
  10   7   3      240.60      225.59     29.32 o 
  11   7   3      151.21      128.16     25.98 o 
  12   7   3     1473.22     1391.68     50.53 o 
  13   7   3     3256.93     3514.64     77.89 o 
  14   7   3      138.65      105.41     31.83 o 
  15   7   3     1224.04     1215.31     61.78 o 
  16   7   3      239.03      248.67     38.45 o 
  17   7   3      695.63      683.08     55.12 o 
  18   7   3       39.85       84.03     46.42 o 
 -18   8   3      538.66      367.20     62.68 o 
 -17   8   3      614.80      540.72     69.80 o 
 -16   8   3      423.68      417.51     62.50 o 
 -15   8   3     1433.52     1503.17    102.17 o 
 -14   8   3       20.76       -4.72     26.94 o 
 -13   8   3       51.30       60.24     27.63 o 
 -12   8   3     1852.29     1903.96     66.96 o 
 -11   8   3     1552.92     1658.28    101.50 o 
 -10   8   3      469.58      584.79     42.46 o 
  -9   8   3     1905.45     1975.75     64.50 o 
  -8   8   3     3748.72     3924.25     86.20 o 
  -7   8   3      203.44      168.20     34.92 o 
  -6   8   3     1371.00     1381.15     54.39 o 
  -5   8   3    11117.44    11274.04    145.25 o 
  -4   8   3      591.27      718.09     42.19 o 
  -3   8   3     3447.68     3740.04     66.80 o 
  -2   8   3      839.16      888.13     38.84 o 
  -1   8   3     5324.83     5358.88    103.67 o 
   0   8   3      320.07      365.73     49.72 o 
   1   8   3    11575.46    11632.97    124.87 o 
   2   8   3     1125.37     1162.89     41.42 o 
   3   8   3      277.02      283.41     32.26 o 
   4   8   3     2337.60     2322.18     64.10 o 
   5   8   3     8496.67     8325.94    121.91 o 
   6   8   3        2.31       -0.63     24.02 o 
   7   8   3    13783.49    13432.08    142.74 o 
   8   8   3     3997.21     4167.77     77.23 o 
   9   8   3      408.01      507.81     43.56 o 
  10   8   3       44.22       39.11     37.81 o 
  11   8   3     5329.52     5564.90    113.70 o 
  12   8   3     2706.25     2609.92    101.13 o 
  13   8   3     1543.99     1481.14     64.40 o 
  14   8   3      877.80     1084.35     59.62 o 
  15   8   3      419.67      331.30     42.03 o 
  16   8   3      270.06      287.50     55.35 o 
  17   8   3     1373.05     1396.54     91.85 o 
 -16   9   3     2741.01     2786.39    120.86 o 
 -15   9   3      406.23      334.10     57.29 o 
 -14   9   3     1093.81     1166.87     60.56 o 
 -13   9   3        1.40       -5.26     26.19 o 
 -12   9   3     1159.99     1279.55     69.37 o 
 -11   9   3     2030.42     2039.14     80.03 o 
 -10   9   3     8232.00     8512.21    137.91 o 
  -9   9   3      305.50      359.66     59.55 o 
  -8   9   3     1344.82     1387.83     57.94 o 
  -7   9   3       68.00       75.03     36.77 o 
  -6   9   3    11439.55    11232.38    152.95 o 
  -5   9   3      771.09      673.72     44.75 o 
  -4   9   3    15336.25    15334.21    180.81 o 
  -3   9   3     1924.96     2112.65     96.49 o 
  -2   9   3      148.06       84.02     27.10 o 
  -1   9   3      181.46      137.42     25.38 o 
   0   9   3    14151.31    14529.29    170.12 o 
   1   9   3        0.04      -36.12     24.08 o 
   2   9   3     6523.04     6515.83    137.86 o 
   3   9   3      358.10      381.15     49.00 o 
   4   9   3     4289.81     4479.33    118.10 o 
   5   9   3      383.62      349.39     49.25 o 
   6   9   3    15704.02    15782.44    240.03 o 
   7   9   3     1292.50     1379.36     75.59 o 
   8   9   3      282.93      256.06     48.27 o 
   9   9   3       75.07       16.59     36.26 o 
  10   9   3     3497.86     3542.38    117.00 o 
  11   9   3       55.71       66.02     41.76 o 
  12   9   3     5509.56     5782.82    220.03 o 
  13   9   3      446.56      363.11     41.97 o 
  14   9   3      122.31      129.38     45.81 o 
  15   9   3      274.36      327.58     55.26 o 
  16   9   3     1736.80     1755.70    101.83 o 
 -15  10   3     1808.64     1751.48    135.62 o 
 -14  10   3       48.54       94.34     46.16 o 
 -13  10   3      239.04      213.92     37.41 o 
 -12  10   3      144.78      128.10     45.58 o 
 -11  10   3     2528.42     2582.92     80.85 o 
 -10  10   3      354.41      326.89     40.15 o 
  -9  10   3     3355.98     3483.62     89.86 o 
  -8  10   3        6.81      -34.62     24.35 o 
  -7  10   3       87.30       28.16     35.50 o 
  -6  10   3      563.18      526.84     43.48 o 
  -5  10   3     8367.19     8500.77    134.69 o 
  -4  10   3      461.82      474.52     41.67 o 
  -3  10   3     4507.81     4485.96    118.51 o 
  -2  10   3      673.55      732.43     59.29 o 
  -1  10   3      519.53      550.31     84.88 o 
   0  10   3      133.59      141.38     60.20 o 
   1  10   3     9878.58     9778.19    269.85 o 
   2  10   3      784.11      782.60     64.31 o 
   3  10   3      575.18      541.82     55.29 o 
   4  10   3      119.59      207.20     41.87 o 
   5  10   3     2067.38     2156.44     89.08 o 
   6  10   3      163.49      130.67     40.47 o 
   7  10   3     2727.75     2654.83    124.78 o 
   8  10   3        1.93        1.42     34.90 o 
   9  10   3      362.47      472.18     58.01 o 
  10  10   3       22.72       58.20     41.33 o 
  11  10   3     4328.58     4479.48    199.04 o 
  12  10   3      457.59      411.69     89.03 o 
  13  10   3     1204.69     1086.08    122.01 o 
  14  10   3       49.00      113.24     71.04 o 
 -13  11   3      992.33      857.83     59.29 o 
 -12  11   3        1.35       42.79     36.29 o 
 -11  11   3      184.16      221.45     39.42 o 
 -10  11   3     1446.46     1533.30     69.38 o 
  -9  11   3       32.50       -2.49     35.24 o 
  -8  11   3      596.98      606.87     68.38 o 
  -7  11   3      110.69       89.69     40.55 o 
  -6  11   3      298.44      324.52     49.71 o 
  -5  11   3      261.54      257.62     47.48 o 
  -4  11   3     1398.93     1480.68     77.79 o 
  -3  11   3     1381.62     1222.16    118.09 o 
  -2  11   3      320.44      270.31     75.88 o 
  -1  11   3     1189.57     1157.12    113.24 o 
   0  11   3      925.83     1082.85    108.17 o 
   1  11   3        1.86       47.28     54.89 o 
   2  11   3     1060.49     1029.34    109.32 o 
   3  11   3      789.34      884.73    103.56 o 
   4  11   3      567.35      606.93     61.18 o 
   5  11   3       74.01       64.54     39.38 o 
   6  11   3      322.84      324.43     68.73 o 
   7  11   3       68.67      107.02     42.57 o 
   8  11   3       17.32       30.41     39.91 o 
   9  11   3       38.34      129.62     67.12 o 
  10  11   3      666.07      573.37     92.26 o 
  11  11   3      160.13      173.21     73.34 o 
  12  11   3      617.79      582.83     99.17 o 
 -10  12   3        2.15       58.58     42.43 o 
  -9  12   3      288.93      313.70     54.44 o 
  -8  12   3     1891.52     2029.34    226.83 o 
  -7  12   3       10.23       84.41     70.11 o 
  -6  12   3      959.32     1136.59    122.01 o 
  -5  12   3        2.88       18.45     53.74 o 
  -4  12   3      340.63      441.21     87.87 o 
  -3  12   3       33.41       31.60     59.50 o 
  -2  12   3     2419.71     2498.06    155.22 o 
  -1  12   3        0.79      -47.74     50.05 o 
   0  12   3      270.60      231.79     75.19 o 
   1  12   3       21.65       45.21     60.66 o 
   2  12   3     1212.89     1241.76    121.78 o 
   3  12   3       26.29      -50.51     57.20 o 
   4  12   3     2884.54     2592.85    154.99 o 
   5  12   3       15.33       45.44     63.66 o 
   6  12   3        3.27       -0.92     62.50 o 
   8  12   3      896.39      650.86     93.87 o 
   9  12   3      495.35      317.59     80.95 o 
  -5  13   3       15.10      119.47     72.65 o 
  -4  13   3        1.66      -12.92     59.97 o 
  -3  13   3     1058.34      879.20    114.40 o 
  -2  13   3       30.35       -3.00     59.27 o 
  -1  13   3      550.26      667.24    105.63 o 
   0  13   3      261.64      114.17     71.50 o 
   1  13   3       59.81       -3.23     62.96 o 
   2  13   3      278.94      183.82     78.88 o 
   3  13   3     1374.48     1553.36    133.54 o 
 -22   0   4      324.63      250.94     71.27 o 
 -21   0   4     1181.41     1273.59    119.70 o 
 -20   0   4     5361.11     5435.38    157.76 o 
 -19   0   4      280.81      252.33     46.54 o 
 -18   0   4        1.68      -37.36     24.91 o 
 -17   0   4      950.88     1035.89     65.64 o 
 -16   0   4     6867.18     6752.41    145.59 o 
 -15   0   4     5699.29     5432.39    126.05 o 
 -14   0   4     4961.92     4689.09    112.45 o 
 -13   0   4     3201.53     3481.61     93.93 o 
 -12   0   4     4490.12     4658.68    103.36 o 
 -11   0   4    12718.24    13045.54    239.52 o 
 -10   0   4    22361.10    21986.08    374.67 o 
  -9   0   4    41800.91    40448.99    386.60 o 
  -8   0   4     3460.91     3336.36    102.52 o 
  -7   0   4      692.05      606.40     33.77 o 
  -6   0   4    15716.10    15402.74    166.60 o 
  -5   0   4    17774.03    17695.64    179.62 o 
  -4   0   4     6312.59     6150.74    111.98 o 
  -3   0   4      579.21      578.28     26.46 o 
  -2   0   4     1809.06     1894.88     39.93 o 
  -1   0   4      271.15      205.40     18.14 o 
   0   0   4    51785.85    53487.56    489.19 o 
   1   0   4    41995.51    43372.50    380.01 o 
   2   0   4    13644.14    14587.34    157.32 o 
   3   0   4     3677.68     3757.25     67.42 o 
   4   0   4       95.44      127.76     19.43 o 
   5   0   4    70154.03    70933.88    616.74 o 
   6   0   4    14170.12    14539.28    195.93 o 
   7   0   4    61086.35    59925.20    546.75 o 
   8   0   4      234.25      255.77     30.73 o 
   9   0   4        3.01       10.44     29.41 o 
  10   0   4     3848.25     3584.68     92.08 o 
  11   0   4    17594.65    17635.98    237.60 o 
  12   0   4     4695.39     4568.87    114.12 o 
  13   0   4    10390.22    10516.88    182.74 o 
  14   0   4      121.67      130.24     33.83 o 
  15   0   4      473.24      526.17     52.49 o 
  16   0   4      393.27      384.06     88.33 o 
  17   0   4    11895.82    11994.81    223.72 o 
  18   0   4      551.78      658.48     63.92 o 
  19   0   4     3345.46     3375.28    141.73 o 
  20   0   4     1405.29     1477.24    194.54 o 
  21   0   4     1018.51      969.43     81.78 o 
 -22   1   4       97.82      132.00     46.82 o 
 -21   1   4     3647.45     3703.14    104.90 o 
 -20   1   4     1861.97     1994.31     83.94 o 
 -19   1   4      273.72      228.25     36.75 o 
 -18   1   4      583.99      628.57     47.15 o 
 -17   1   4     4076.15     4069.50     81.78 o 
 -16   1   4      801.50      987.62     45.91 o 
 -15   1   4     6662.71     6558.54     98.47 o 
 -14   1   4     5896.94     6043.27     90.34 o 
 -13   1   4       15.30       33.15     19.04 o 
 -12   1   4      271.96      264.16     24.98 o 
 -11   1   4    13187.80    12959.36    163.95 o 
 -10   1   4    26739.10    26542.46    200.66 o 
  -9   1   4    10935.08    10647.28    102.45 o 
  -8   1   4    20166.90    20652.10    156.68 o 
  -7   1   4      231.37      276.39     17.10 o 
  -6   1   4    15712.58    15043.10    115.56 o 
  -5   1   4    15759.12    15993.43    117.18 o 
  -4   1   4     7689.31     7220.13     62.98 o 
  -3   1   4     5785.15     5822.11     64.87 o 
  -2   1   4       94.46      184.12     16.65 o 
  -1   1   4    18770.32    19334.76    130.52 o 
   0   1   4    53348.75    52742.88    317.39 o 
   1   1   4    46503.90    46839.72    331.04 o 
   2   1   4    51108.15    48784.46    301.96 o 
   3   1   4       12.10        1.73      7.57 o 
   4   1   4     6267.57     6033.60     69.94 o 
   5   1   4     8440.12     8207.77     83.46 o 
   6   1   4    54643.78    54166.56    350.11 o 
   7   1   4     2717.07     2673.05     50.16 o 
   8   1   4     2594.27     2435.32     49.77 o 
   9   1   4      223.89      211.34     21.58 o 
  10   1   4     3433.69     3233.49     62.33 o 
  11   1   4     1529.66     1518.28     47.45 o 
  12   1   4    16118.88    15847.10    161.24 o 
  13   1   4        0.08      -23.24     15.49 o 
  14   1   4      281.45      254.37     45.81 o 
  15   1   4     3480.58     3436.11     76.72 o 
  16   1   4     3940.16     3715.49     82.05 o 
  17   1   4       60.58       44.22     24.39 o 
  18   1   4     5257.47     5145.08    102.86 o 
  19   1   4       13.36       10.74     23.82 o 
  20   1   4      355.95      425.89     41.88 o 
  21   1   4       97.44      105.38     30.50 o 
 -22   2   4     1617.64     1659.26     76.71 o 
 -21   2   4        8.03       24.61     28.74 o 
 -20   2   4      531.60      623.14     51.53 o 
 -19   2   4     2366.16     2440.44     81.94 o 
 -18   2   4     1568.41     1601.46     69.50 o 
 -17   2   4      569.84      631.18     46.52 o 
 -16   2   4     2783.05     2766.80     78.60 o 
 -15   2   4     1307.07     1227.11     47.83 o 
 -14   2   4       92.27       20.32     20.18 o 
 -13   2   4     2016.06     1918.87     51.48 o 
 -12   2   4     6963.73     7061.93     90.71 o 
 -11   2   4      337.84      389.05     26.22 o 
 -10   2   4     4089.62     4111.58     62.22 o 
  -9   2   4     2443.79     2556.26     51.44 o 
  -8   2   4     1002.14      741.32     27.88 o 
  -7   2   4    15774.25    15391.86    121.71 o 
  -6   2   4     8885.98     8248.29     74.82 o 
  -5   2   4     3501.90     3792.19     55.13 o 
  -4   2   4     3087.81     3282.42     59.84 o 
  -3   2   4     5082.04     4885.98     58.61 o 
  -2   2   4     7497.13     7323.20    123.88 o 
  -1   2   4       43.77       77.54     12.15 o 
   0   2   4       45.06       25.19     11.27 o 
   1   2   4     5049.20     5081.57     68.67 o 
   2   2   4      596.72      676.39     19.11 o 
   3   2   4     7224.55     7037.79     60.78 o 
   4   2   4     5997.76     5653.04     68.06 o 
   5   2   4        1.03       13.73      8.67 o 
   6   2   4     5767.91     5885.90     86.07 o 
   7   2   4     5485.22     4792.45     69.68 o 
   8   2   4     8659.68     8335.60     96.33 o 
   9   2   4     7004.08     7084.21     91.00 o 
  10   2   4    14746.15    14804.78    146.85 o 
  11   2   4     2660.30     2636.36     60.20 o 
  12   2   4        6.56       12.17     19.74 o 
  13   2   4     2509.05     2563.83     62.84 o 
  14   2   4     5580.59     5359.55     92.95 o 
  15   2   4      482.63      574.46     38.81 o 
  16   2   4     3161.53     3001.35    113.78 o 
  17   2   4     1744.81     1656.38     59.67 o 
  18   2   4       49.84       59.03     25.09 o 
  19   2   4      469.37      445.62     40.54 o 
  20   2   4     2011.90     1896.20     69.07 o 
  21   2   4      223.59      244.11     36.65 o 
 -21   3   4        8.52      -29.15     36.36 o 
 -20   3   4      902.69      867.23     75.41 o 
 -19   3   4      952.25     1121.94     62.40 o 
 -18   3   4     5642.63     5828.88    200.88 o 
 -17   3   4     1898.47     1846.67     69.04 o 
 -16   3   4      369.83      340.70     37.26 o 
 -15   3   4      544.75      544.08     34.50 o 
 -14   3   4     2561.90     2622.60     59.30 o 
 -13   3   4     3068.44     2967.94     61.03 o 
 -12   3   4     2322.00     2298.27     46.05 o 
 -11   3   4      630.64      581.68     25.73 o 
 -10   3   4      111.16      129.10     15.63 o 
  -9   3   4     4442.33     4622.24     55.60 o 
  -8   3   4    32283.60    32181.44    198.26 o 
  -7   3   4     7959.88     7810.97     68.38 o 
  -6   3   4     9895.18     9979.31     81.48 o 
  -5   3   4      392.51      311.20     17.82 o 
  -4   3   4     3784.15     3698.12     62.15 o 
  -3   3   4    21566.63    21650.37    183.31 o 
  -2   3   4     7954.18     7819.04     89.09 o 
  -1   3   4    48644.46    48338.44    349.43 o 
   0   3   4      281.43      267.93     14.04 o 
   1   3   4     4264.22     4246.22     49.67 o 
   2   3   4     5236.47     5209.48     59.27 o 
   3   3   4    19759.75    18821.64    138.17 o 
   4   3   4    19581.60    20364.66    135.87 o 
   5   3   4    22323.71    22141.28    147.40 o 
   6   3   4       42.99       24.04     10.90 o 
   7   3   4     3880.44     3988.12     64.55 o 
   8   3   4     7177.56     7455.83     92.21 o 
   9   3   4    18791.35    18837.16    169.16 o 
  10   3   4     1871.79     1895.35     51.41 o 
  11   3   4     1524.57     1396.30     47.02 o 
  12   3   4      888.12      835.30     40.64 o 
  13   3   4     6669.75     6665.81    102.14 o 
  14   3   4      201.84      181.42     27.49 o 
  15   3   4     8698.12     8715.61    125.25 o 
  16   3   4        7.73       33.34     27.33 o 
  17   3   4      614.91      615.65     42.80 o 
  18   3   4      110.19      111.96     28.23 o 
  19   3   4     1975.66     1987.68     88.15 o 
  20   3   4       35.94       21.80     30.06 o 
  21   3   4     1441.10     1462.74     66.11 o 
 -21   4   4       97.16      118.31     43.37 o 
 -20   4   4     1071.29     1055.41     82.62 o 
 -19   4   4      716.95      770.60     72.74 o 
 -18   4   4     1598.68     1551.95     88.48 o 
 -17   4   4     2115.48     2098.42     95.41 o 
 -16   4   4      131.05      163.94     41.96 o 
 -15   4   4       98.29       67.76     26.30 o 
 -14   4   4     3421.32     3304.54     67.31 o 
 -13   4   4     6142.64     6043.87     87.70 o 
 -12   4   4     3001.23     3041.03     60.43 o 
 -11   4   4     4670.01     4703.16     71.96 o 
 -10   4   4      642.61      551.86     28.37 o 
  -9   4   4     2469.93     2512.50     41.83 o 
  -8   4   4    68241.96    69788.45    385.79 o 
  -7   4   4     7534.78     7416.66     66.99 o 
  -6   4   4     8442.04     8541.52     75.10 o 
  -5   4   4     2123.98     2038.75     51.78 o 
  -4   4   4    14187.44    14440.05    143.85 o 
  -3   4   4    15060.56    15596.85    150.04 o 
  -2   4   4    49410.50    50118.12    708.26 o 
  -1   4   4    24215.76    25026.75    300.47 o 
   0   4   4     2376.60     2329.33     31.51 o 
   1   4   4       56.25       94.41     11.03 o 
   2   4   4    11270.84    11263.70     87.95 o 
   3   4   4     9150.65     9161.75     78.74 o 
   4   4   4    26350.23    27069.05    173.96 o 
   5   4   4    15075.32    15001.78    114.71 o 
   6   4   4     1567.76     1643.66     34.93 o 
   7   4   4      251.46      250.69     23.40 o 
   8   4   4     9867.48     9258.42    107.84 o 
   9   4   4     3137.34     3152.96     63.29 o 
  10   4   4    10326.88     9827.55    117.94 o 
  11   4   4      325.21      316.93     32.47 o 
  12   4   4      305.81      275.21     27.94 o 
  13   4   4        1.56      -11.02     20.02 o 
  14   4   4     6775.44     6735.63    107.27 o 
  15   4   4      435.63      453.27     36.62 o 
  16   4   4     2820.09     2801.17     73.67 o 
  17   4   4      297.78      294.92     34.16 o 
  18   4   4      349.92      404.48     42.58 o 
  19   4   4        3.33       -9.58     28.80 o 
  20   4   4     2426.82     2414.60     95.56 o 
 -20   5   4       29.35       17.88     37.21 o 
 -19   5   4      169.92      119.81     50.86 o 
 -18   5   4      395.00      562.47     65.45 o 
 -17   5   4      571.32      452.28     57.80 o 
 -16   5   4      406.12      312.45     50.54 o 
 -15   5   4      172.87      103.43     26.14 o 
 -14   5   4      778.40      808.95     47.64 o 
 -13   5   4      515.78      561.82     41.56 o 
 -12   5   4      121.87      134.15     28.33 o 
 -11   5   4     1003.15      987.88     47.61 o 
 -10   5   4     1029.91     1072.37     48.01 o 
  -9   5   4      625.71      662.44     38.65 o 
  -8   5   4       51.15       44.25     21.60 o 
  -7   5   4     1024.91     1091.15     45.03 o 
  -6   5   4     7478.61     7378.16     86.85 o 
  -5   5   4     5716.11     5662.77     86.31 o 
  -4   5   4      550.89      620.32     24.66 o 
  -3   5   4     4949.60     4730.70     76.44 o 
  -2   5   4    10052.23    10029.57    167.41 o 
  -1   5   4    15165.40    15006.82    124.17 o 
   0   5   4      980.83     1166.16     31.52 o 
   1   5   4        7.94       10.54     10.21 o 
   2   5   4     2427.72     2482.81     39.08 o 
   3   5   4     8797.80     8497.94     78.58 o 
   4   5   4       40.13       59.81     13.94 o 
   5   5   4     1696.26     1554.06     35.60 o 
   6   5   4       22.06       -7.11     15.96 o 
   7   5   4     3628.98     3639.01     65.37 o 
   8   5   4      980.27      982.98     41.15 o 
   9   5   4     3509.30     3573.06     69.67 o 
  10   5   4     1304.62     1363.47     55.58 o 
  11   5   4       51.72       31.42     25.18 o 
  12   5   4      643.48      671.96     75.73 o 
  13   5   4      681.15      666.47     64.15 o 
  14   5   4      246.51      209.40     28.88 o 
  15   5   4     2275.80     2243.61     65.86 o 
  16   5   4       52.91       43.09     24.39 o 
  17   5   4        0.88       -1.74     21.26 o 
  18   5   4       83.18      116.03     29.16 o 
  19   5   4      899.10      933.49     69.74 o 
  20   5   4       69.68       38.41     29.28 o 
 -20   6   4      200.04      165.85     53.85 o 
 -19   6   4       18.32       48.90     61.81 o 
 -18   6   4       21.39      -13.68     38.24 o 
 -17   6   4      105.94       43.86     40.44 o 
 -16   6   4     1058.28      974.02     75.74 o 
 -15   6   4      150.04      155.31     30.29 o 
 -14   6   4     1752.07     1880.28    101.85 o 
 -13   6   4      160.25      105.52     64.39 o 
 -12   6   4       46.48       55.20     30.42 o 
 -11   6   4       69.20        8.70     27.47 o 
 -10   6   4     1879.95     1865.09     60.22 o 
  -9   6   4      464.66      517.12     41.43 o 
  -8   6   4      841.69      930.21     46.13 o 
  -7   6   4      106.53      104.93     26.07 o 
  -6   6   4     2758.02     2681.35     65.33 o 
  -5   6   4     2538.26     2411.23     60.70 o 
  -4   6   4     4241.33     4353.48     78.96 o 
  -3   6   4     1844.56     2062.36     43.32 o 
  -2   6   4      824.02      760.85     30.49 o 
  -1   6   4      133.87      105.81     23.30 o 
   0   6   4      410.99      395.32     23.72 o 
   1   6   4     4299.06     4095.98     50.68 o 
   2   6   4      260.40      283.07     18.50 o 
   3   6   4     1458.70     1602.62     35.80 o 
   4   6   4      151.40      153.09     18.31 o 
   5   6   4     1867.49     1936.94     48.11 o 
   6   6   4      572.78      589.90     32.53 o 
   7   6   4     2686.47     2662.92     59.07 o 
   8   6   4        8.32      -12.57     27.03 o 
   9   6   4        0.93        6.58     21.26 o 
  10   6   4      744.18      840.40     42.95 o 
  11   6   4      422.71      536.09     35.49 o 
  12   6   4        9.74       -2.22     18.28 o 
  13   6   4      190.32      261.28     30.55 o 
  14   6   4       68.04       51.71     23.38 o 
  15   6   4      212.41      208.55     30.63 o 
  16   6   4        5.95       21.54     22.30 o 
  17   6   4      680.25      718.74     46.77 o 
  18   6   4       40.20        3.08     24.48 o 
  19   6   4      133.39      117.42     31.28 o 
 -19   7   4      630.55      721.58     77.70 o 
 -18   7   4      611.93      628.89     71.02 o 
 -17   7   4       55.16       37.51     74.38 o 
 -16   7   4     1458.37     1411.59     88.52 o 
 -15   7   4     2004.20     1919.89     70.22 o 
 -14   7   4       10.48        3.98     25.46 o 
 -13   7   4     1207.89     1276.27     78.37 o 
 -12   7   4      387.79      447.07     40.90 o 
 -11   7   4      280.70      270.32     34.73 o 
 -10   7   4     1922.24     1885.31     63.75 o 
  -9   7   4     3785.63     3650.20    128.48 o 
  -8   7   4       57.40       63.69     24.35 o 
  -7   7   4     2732.35     2548.52     68.61 o 
  -6   7   4      691.67      643.39     41.21 o 
  -5   7   4     2389.27     2487.74     66.10 o 
  -4   7   4     1453.86     1419.88     52.73 o 
  -3   7   4     6135.72     6128.15    198.33 o 
  -2   7   4     1334.84     1520.56     42.70 o 
  -1   7   4      391.18      381.02     39.18 o 
   0   7   4     2991.09     2807.01     54.15 o 
   1   7   4      367.94      432.48     27.61 o 
   2   7   4      440.88      515.59     29.17 o 
   3   7   4     1858.04     1939.86     48.16 o 
   4   7   4     2690.59     2656.23     55.68 o 
   5   7   4     2892.06     2879.33     58.93 o 
   6   7   4     3491.96     3477.75     66.78 o 
   7   7   4     4845.18     4829.27     80.43 o 
   8   7   4     1961.80     1990.88     56.12 o 
   9   7   4     1540.88     1546.13     52.38 o 
  10   7   4     1324.56     1449.63     52.26 o 
  11   7   4        1.28      -10.69     20.58 o 
  12   7   4     1388.41     1258.25     71.77 o 
  13   7   4     1521.75     1476.99     56.59 o 
  14   7   4       28.20       41.58     27.90 o 
  15   7   4     1342.29     1293.18     55.14 o 
  16   7   4      632.18      686.19     54.39 o 
  17   7   4       15.45      -22.36     26.66 o 
  18   7   4      493.48      424.38     51.09 o 
 -17   8   4     1091.73      955.84     83.39 o 
 -16   8   4      166.95      152.43     50.80 o 
 -15   8   4      220.98      249.70     71.15 o 
 -14   8   4     1652.57     1649.41     66.59 o 
 -13   8   4      667.63      662.83     47.81 o 
 -12   8   4      644.85      670.73     47.01 o 
 -11   8   4     2266.32     2382.09     73.36 o 
 -10   8   4     2166.89     1944.83     67.03 o 
  -9   8   4      110.03      107.31     29.29 o 
  -8   8   4     6577.65     6463.89    112.21 o 
  -7   8   4     3780.11     3809.99     85.35 o 
  -6   8   4       51.33       85.21     34.38 o 
  -5   8   4     3569.61     3804.64     83.60 o 
  -4   8   4     2104.84     2035.74     62.77 o 
  -3   8   4        0.66        9.10     22.17 o 
  -2   8   4     2655.63     2564.74     68.83 o 
  -1   8   4     6673.48     6705.60     89.30 o 
   0   8   4      312.45      340.71     27.92 o 
   1   8   4      801.34      927.79     48.00 o 
   2   8   4     5267.80     5355.78     80.27 o 
   3   8   4       82.94       95.48     35.39 o 
   4   8   4     5715.46     5700.76     99.38 o 
   5   8   4     1854.83     1943.26     74.34 o 
   6   8   4      639.23      691.59     44.93 o 
   7   8   4     3838.84     3999.16     88.61 o 
   8   8   4      614.93      662.07     45.97 o 
   9   8   4      261.58      299.47     31.29 o 
  10   8   4      718.15      753.34     42.34 o 
  11   8   4      711.15      773.26     43.60 o 
  12   8   4       15.61      -26.48     61.58 o 
  13   8   4      173.16      137.16     33.09 o 
  14   8   4     1931.24     1872.63     74.14 o 
  15   8   4      244.28      293.53     41.42 o 
  16   8   4      325.24      297.33     42.48 o 
  17   8   4      690.37      790.02     60.24 o 
 -16   9   4       78.16       56.13     49.00 o 
 -15   9   4       31.58       32.19     44.26 o 
 -14   9   4       70.89       48.68     29.59 o 
 -13   9   4       71.22      104.34     32.60 o 
 -12   9   4      115.05      117.99     41.13 o 
 -11   9   4     1463.43     1259.81     59.66 o 
 -10   9   4       31.38      -51.36     34.67 o 
  -9   9   4        5.24        2.14     26.10 o 
  -8   9   4     1549.80     1577.02     82.77 o 
  -7   9   4      291.56      263.35     35.12 o 
  -6   9   4        0.47        4.94     24.57 o 
  -5   9   4      856.49      915.84     50.26 o 
  -4   9   4      439.48      500.50     40.79 o 
  -3   9   4       47.08       22.00     26.10 o 
  -2   9   4       78.83       59.98     27.02 o 
  -1   9   4      927.93      920.09     48.61 o 
   0   9   4       40.76       47.84     27.92 o 
   1   9   4        1.06       16.94     24.99 o 
   2   9   4     1286.82     1388.12     47.88 o 
   3   9   4     2366.15     2346.91     70.47 o 
   4   9   4      716.94      770.31     92.53 o 
   5   9   4      795.61      815.24     64.20 o 
   6   9   4       23.21       83.47     36.02 o 
   7   9   4      120.31       73.72     39.61 o 
   8   9   4     1015.31      882.14     68.37 o 
   9   9   4      419.91      433.11     56.51 o 
  10   9   4       44.31       -6.91     46.82 o 
  11   9   4      139.87       69.29     42.55 o 
  12   9   4       55.96       40.66     40.29 o 
  13   9   4      345.96      393.57     94.56 o 
  14   9   4       26.26       56.86     39.23 o 
  15   9   4      129.97      136.94     49.93 o 
 -14  10   4      524.45      519.61     49.25 o 
 -13  10   4        2.34       -5.86     29.86 o 
 -12  10   4      180.27      159.43     50.95 o 
 -11  10   4      395.10      494.24     46.40 o 
 -10  10   4     2262.78     2242.92     76.26 o 
  -9  10   4      646.82      707.10     49.86 o 
  -8  10   4      173.44      124.59     67.67 o 
  -7  10   4      121.43       95.49     30.66 o 
  -6  10   4     1316.91     1230.31     58.71 o 
  -5  10   4     1626.77     1502.21     61.98 o 
  -4  10   4     2034.68     2015.02     68.23 o 
  -3  10   4     1482.03     1412.49     59.18 o 
  -2  10   4       10.40       -3.95     24.99 o 
  -1  10   4      317.55      351.66     37.58 o 
   0  10   4      108.87      146.29     62.27 o 
   1  10   4     3105.18     3238.41    159.14 o 
   2  10   4      313.87      361.41     77.49 o 
   3  10   4      902.89      770.34     97.10 o 
   4  10   4      135.35      132.52     55.24 o 
   5  10   4      146.74      130.18     41.55 o 
   6  10   4     1659.34     1641.74     83.44 o 
   7  10   4     2515.52     2559.48    100.92 o 
   8  10   4       15.58       -3.64     37.92 o 
   9  10   4        1.45       73.64     66.89 o 
  10  10   4        3.26      -65.80     55.58 o 
  11  10   4      771.71      903.23     76.29 o 
  12  10   4        0.05       45.15     57.31 o 
  13  10   4      354.09      448.36     88.80 o 
  14  10   4       10.47      -74.73     49.82 o 
 -12  11   4      416.11      276.86     42.78 o 
 -11  11   4      840.70      780.60     67.27 o 
 -10  11   4     1988.91     1990.55    178.77 o 
  -9  11   4      809.80      756.23     75.72 o 
  -8  11   4       61.51       24.39     30.22 o 
  -7  11   4      185.35      104.58     42.21 o 
  -6  11   4      804.92      764.15    120.86 o 
  -5  11   4     2776.68     2729.11    102.05 o 
  -4  11   4     2290.53     2245.73     93.56 o 
  -3  11   4      608.67      620.75     59.69 o 
  -2  11   4       25.70       43.13     35.02 o 
  -1  11   4       96.78      100.10     63.20 o 
   0  11   4     3136.17     3230.80    166.52 o 
   1  11   4      439.83      509.25     89.26 o 
   2  11   4     2397.86     2540.95    148.53 o 
   3  11   4       61.34       -0.23     54.20 o 
   4  11   4      633.56      754.19     98.48 o 
   5  11   4        2.12      -37.59     54.43 o 
   6  11   4     1696.23     1569.04    127.08 o 
   7  11   4     1490.10     1470.94    110.36 o 
   8  11   4      726.12      720.94     75.42 o 
   9  11   4      108.26       49.96     67.92 o 
  10  11   4      765.95      635.40     70.41 o 
  11  11   4        1.44      -15.45     63.20 o 
  -9  12   4      892.98      929.31     75.37 o 
  -8  12   4      261.18      288.14     53.96 o 
  -7  12   4       12.86      -45.93     34.19 o 
  -6  12   4      662.12      776.04     68.22 o 
  -5  12   4     1646.56     1894.37    113.13 o 
  -4  12   4      620.75      510.87     93.18 o 
  -3  12   4     1135.71     1002.36    115.32 o 
  -2  12   4      392.80      430.60     88.33 o 
  -1  12   4       50.05       41.28     61.58 o 
   0  12   4      982.73     1015.97    116.24 o 
   1  12   4     1926.92     1902.54    140.46 o 
   2  12   4      158.60      258.55     75.65 o 
   3  12   4      445.60      425.76     89.03 o 
   4  12   4      100.89      150.61     73.34 o 
   5  12   4     2184.56     2190.84    150.15 o 
   6  12   4      122.37      304.21     85.57 o 
   7  12   4     1999.05     2100.66    150.61 o 
   8  12   4        6.86       38.52     64.35 o 
  -4  13   4      559.79      474.43     96.64 o 
  -3  13   4      110.88      129.85     71.50 o 
  -2  13   4      372.51      350.11     90.87 o 
  -1  13   4     1131.34     1101.76    124.08 o 
   0  13   4      308.06      448.13     92.95 o 
   1  13   4       95.09       53.51     66.89 o 
   2  13   4      572.84      538.77    101.25 o 
   3  13   4      436.45      452.05     96.64 o 
   4  13   4       44.23       35.98     65.50 o 
 -22   1   5      489.81      500.23     62.54 o 
 -21   1   5     1540.88     1499.74     87.63 o 
 -20   1   5       28.83       49.01     28.91 o 
 -19   1   5     1839.31     1845.08    113.88 o 
 -18   1   5     1359.48     1376.36     67.05 o 
 -17   1   5      790.66      961.33     52.78 o 
 -16   1   5     1383.16     1343.46     69.69 o 
 -15   1   5     4746.59     4698.96     82.97 o 
 -14   1   5       25.00       23.91     20.35 o 
 -13   1   5      404.75      369.08     29.04 o 
 -12   1   5      893.82      925.39     38.26 o 
 -11   1   5     6318.84     6403.50     83.01 o 
 -10   1   5     9359.85     9337.57     98.83 o 
  -9   1   5     9532.55     9674.80     96.77 o 
  -8   1   5     4144.10     4356.04     58.12 o 
  -7   1   5     1281.50     1333.40     31.82 o 
  -6   1   5    11811.64    11545.30     96.67 o 
  -5   1   5     8063.67     8483.30     93.63 o 
  -4   1   5     1596.77     1739.34     38.64 o 
  -3   1   5    11090.35    11088.11    129.63 o 
  -2   1   5      954.18      958.31     22.27 o 
  -1   1   5       14.38       47.28     12.45 o 
   0   1   5    17506.88    17414.57    149.91 o 
   1   1   5     1935.61     1750.84     32.01 o 
   2   1   5     1619.85     1684.11     33.26 o 
   3   1   5    14350.78    14054.07    116.51 o 
   4   1   5     5963.21     6043.50     57.22 o 
   5   1   5     6404.09     6432.09     59.99 o 
   6   1   5     3026.84     3248.05     71.24 o 
   7   1   5    24104.49    25795.42    200.74 o 
   8   1   5     3193.00     3187.36     58.61 o 
   9   1   5      976.58      889.73     36.57 o 
  10   1   5     1292.29     1283.13     43.46 o 
  11   1   5     1273.93     1296.77     46.31 o 
  12   1   5     1707.54     1643.49     51.30 o 
  13   1   5     3536.12     3501.02     74.18 o 
  14   1   5       29.97       36.12     20.46 o 
  15   1   5     1098.41     1069.00     49.02 o 
  16   1   5     4541.60     4389.88     90.84 o 
  17   1   5     1070.51     1065.65     52.72 o 
  18   1   5      785.95      721.03     55.78 o 
  19   1   5      555.78      549.51     43.48 o 
  20   1   5     1194.76     1122.43     59.43 o 
  21   1   5       20.02       22.36     26.46 o 
 -21   2   5        3.31        4.78     29.27 o 
 -20   2   5     4023.21     4170.76    108.15 o 
 -19   2   5      163.08      162.14     34.29 o 
 -18   2   5      459.86      504.36     44.38 o 
 -17   2   5     2026.41     2125.54     72.08 o 
 -16   2   5     5812.00     5800.99    111.35 o 
 -15   2   5      932.73      954.96     51.66 o 
 -14   2   5     6164.66     6027.48    113.88 o 
 -13   2   5     1794.93     1798.68     56.14 o 
 -12   2   5      258.80      250.33     27.86 o 
 -11   2   5     3185.87     3113.94     57.74 o 
 -10   2   5    20120.13    20311.90    164.23 o 
  -9   2   5      325.40      404.68     23.18 o 
  -8   2   5    14042.57    13808.59    117.29 o 
  -7   2   5     8571.96     8671.02     81.70 o 
  -6   2   5     2231.51     2236.32     35.08 o 
  -5   2   5     5635.57     5865.54     98.16 o 
  -4   2   5    46939.82    46400.44    339.26 o 
  -3   2   5     2214.45     2588.71     45.39 o 
  -2   2   5    18906.60    18671.75    156.48 o 
  -1   2   5    11046.86    11207.22    106.59 o 
   0   2   5      164.79      175.43     19.32 o 
   1   2   5    17193.34    17472.41    114.75 o 
   2   2   5    17359.68    16855.69    113.74 o 
   3   2   5      721.45      693.93     21.09 o 
   4   2   5      385.92      234.37     14.29 o 
   5   2   5    10196.81    10654.08     86.67 o 
   6   2   5    18364.16    18240.46    191.88 o 
   7   2   5     7514.39     7408.42     69.90 o 
   8   2   5     7910.42     7188.06     91.46 o 
   9   2   5      829.80      934.98     37.75 o 
  10   2   5     1095.40     1081.10     41.34 o 
  11   2   5     4516.04     4435.56     78.88 o 
  12   2   5     5789.01     5316.64     88.65 o 
  13   2   5     2122.53     2177.37     60.37 o 
  14   2   5      872.75      862.92     43.99 o 
  15   2   5      155.90      116.25     26.73 o 
  16   2   5       24.79       73.93     25.51 o 
  17   2   5     1376.79     1457.19     57.91 o 
  18   2   5     1278.65     1257.86     58.22 o 
  19   2   5        9.23      -17.89     23.20 o 
  20   2   5       14.67        7.17     25.33 o 
 -21   3   5     1660.11     1647.45    162.72 o 
 -20   3   5       56.61        5.36     36.65 o 
 -19   3   5     1042.54     1083.73     79.08 o 
 -18   3   5      154.27      130.29     43.03 o 
 -17   3   5      553.24      563.51     45.70 o 
 -16   3   5      225.60      223.61     33.88 o 
 -15   3   5     6997.26     6889.47     99.01 o 
 -14   3   5      907.02     1004.25     42.13 o 
 -13   3   5     1596.30     1546.22     47.81 o 
 -12   3   5      193.10      179.52     27.76 o 
 -11   3   5     7227.12     7058.59     89.12 o 
 -10   3   5      231.12      223.65     27.14 o 
  -9   3   5     3199.51     2885.05     44.11 o 
  -8   3   5     8302.10     8916.32     78.16 o 
  -7   3   5      259.49      310.76     15.51 o 
  -6   3   5      901.00      752.58     27.18 o 
  -5   3   5    12666.64    12532.06    153.52 o 
  -4   3   5      956.04      781.38     24.02 o 
  -3   3   5     4599.46     4778.14     78.12 o 
  -2   3   5      182.56      209.43     13.14 o 
  -1   3   5     8808.28     8599.40     90.05 o 
   0   3   5      151.90      221.30     14.61 o 
   1   3   5    19241.89    19091.57    142.22 o 
   2   3   5     8079.41     8035.65     69.72 o 
   3   3   5      408.09      438.53     18.89 o 
   4   3   5        3.43       21.23     10.69 o 
   5   3   5     4484.82     4589.20     54.24 o 
   6   3   5     2996.50     3087.44     44.89 o 
   7   3   5     6765.25     6551.73     68.81 o 
   8   3   5     3995.74     4140.12     69.40 o 
   9   3   5      736.87      773.69     36.77 o 
  10   3   5     1574.27     1361.95     46.74 o 
  11   3   5     6097.16     6042.35     93.47 o 
  12   3   5     4085.12     3985.48     77.37 o 
  13   3   5      860.19      938.87     43.97 o 
  14   3   5      100.42       71.72     23.10 o 
  15   3   5      438.46      472.92     37.09 o 
  16   3   5      843.01      918.32     49.03 o 
  17   3   5     1656.74     1663.18     61.12 o 
  18   3   5      969.68      975.93     62.76 o 
  19   3   5      213.82      194.61     33.89 o 
  20   3   5        3.60      -29.51     24.86 o 
 -21   4   5       77.63       57.85     41.26 o 
 -20   4   5      615.91      657.22     69.45 o 
 -19   4   5      645.95      592.24     76.80 o 
 -18   4   5       69.10       33.20     43.59 o 
 -17   4   5     1432.84     1432.69    155.22 o 
 -16   4   5       39.52      130.05     45.09 o 
 -15   4   5      461.45      417.55     42.71 o 
 -14   4   5     2777.85     2792.56     74.88 o 
 -13   4   5     4736.81     4854.11     94.95 o 
 -12   4   5       15.17        2.88     21.82 o 
 -11   4   5     1489.24     1519.45     44.61 o 
 -10   4   5     2293.51     2285.60     58.16 o 
  -9   4   5      209.70      214.04     23.53 o 
  -8   4   5     1708.71     1922.85     43.07 o 
  -7   4   5     5925.77     5804.14     89.94 o 
  -6   4   5     1505.80     1527.34     33.70 o 
  -5   4   5     2565.84     2580.87     60.61 o 
  -4   4   5       13.59       15.56     18.07 o 
  -3   4   5    27056.00    26952.43    229.02 o 
  -2   4   5       44.32       96.44     18.53 o 
  -1   4   5    23286.80    24210.73    172.57 o 
   0   4   5     1572.60     1433.62     26.96 o 
   1   4   5     1358.70     1320.86     27.84 o 
   2   4   5      251.35      274.88     16.67 o 
   3   4   5     8067.07     7956.36     80.53 o 
   4   4   5      226.58      361.78     19.40 o 
   5   4   5    11652.78    12327.47    102.59 o 
   6   4   5     4976.78     4901.12     60.25 o 
   7   4   5     3067.77     2935.14     47.66 o 
   8   4   5     1277.72     1280.14     43.80 o 
   9   4   5     2974.14     2825.71     71.99 o 
  10   4   5     6594.38     6241.65     93.94 o 
  11   4   5     1265.09     1375.10     48.26 o 
  12   4   5     1622.70     1635.74     52.73 o 
  13   4   5     2307.56     2252.30     67.94 o 
  14   4   5     1471.71     1352.87     51.91 o 
  15   4   5     1721.33     1682.82     59.01 o 
  16   4   5      742.40      659.12     44.14 o 
  17   4   5       32.05       12.95     22.88 o 
  18   4   5      245.32      279.99     35.00 o 
  19   4   5      400.09      363.69     39.84 o 
  20   4   5      474.02      407.40     42.75 o 
 -20   5   5      236.02      196.75     51.62 o 
 -19   5   5       14.23        8.53     39.67 o 
 -18   5   5     4358.33     4475.16    141.55 o 
 -17   5   5        0.69        3.41     37.81 o 
 -16   5   5     1601.14     1512.54     85.38 o 
 -15   5   5        5.72       -2.98     21.51 o 
 -14   5   5     3696.89     3858.57     93.51 o 
 -13   5   5       21.49       21.05     37.33 o 
 -12   5   5    24551.19    23756.63    241.03 o 
 -11   5   5      140.31       98.69     26.25 o 
 -10   5   5      503.95      588.32     38.97 o 
  -9   5   5      833.99      997.21     80.44 o 
  -8   5   5    19189.80    18709.23    309.10 o 
  -7   5   5     6373.57     6522.97    100.26 o 
  -6   5   5     8652.12     8502.93    114.01 o 
  -5   5   5     1644.11     1681.09     51.34 o 
  -4   5   5      327.54      329.74     35.79 o 
  -3   5   5     2614.54     2374.94     56.63 o 
  -2   5   5    38153.41    37702.06    304.25 o 
  -1   5   5    12627.04    12397.84    155.36 o 
   0   5   5     5280.59     5226.74     53.32 o 
   1   5   5     2936.97     3021.74     42.10 o 
   2   5   5    12317.80    12082.96     98.12 o 
   3   5   5    16412.52    16113.36    122.34 o 
   4   5   5    26129.30    25496.33    173.23 o 
   5   5   5     5101.90     4999.34     62.57 o 
   6   5   5     3524.29     3638.79     63.70 o 
   7   5   5     2648.05     2794.54     59.90 o 
   8   5   5     5540.47     5747.44     87.47 o 
   9   5   5     9008.38     9222.96    116.61 o 
  10   5   5     3355.60     3465.69    124.30 o 
  11   5   5     1570.75     1533.04     50.82 o 
  12   5   5       82.35       85.12     23.37 o 
  13   5   5     1572.76     1514.76     53.33 o 
  14   5   5     3426.79     3370.80     78.55 o 
  15   5   5     4904.48     5038.95    110.91 o 
  16   5   5      333.16      325.13     35.84 o 
  17   5   5       23.95       48.81     24.59 o 
  18   5   5      102.35       87.06     28.88 o 
  19   5   5     1283.85     1337.28     65.61 o 
 -19   6   5     1465.62     1536.68     93.92 o 
 -18   6   5       14.92       36.46     40.81 o 
 -17   6   5     3681.78     3810.30    131.85 o 
 -16   6   5       42.77       58.59     39.44 o 
 -15   6   5      177.93      186.91     32.78 o 
 -14   6   5     1320.80     1328.24     58.56 o 
 -13   6   5     5286.24     5733.54    109.34 o 
 -12   6   5    12395.16    12150.21    161.59 o 
 -11   6   5    12985.52    13163.66    286.63 o 
 -10   6   5       64.46       52.17     24.50 o 
  -9   6   5     1983.77     2085.88     63.24 o 
  -8   6   5     1795.45     1782.19     60.73 o 
  -7   6   5    19540.17    19818.09    204.33 o 
  -6   6   5     4498.31     4591.06     86.26 o 
  -5   6   5     3289.99     3196.13     70.91 o 
  -4   6   5      225.89      220.88     27.64 o 
  -3   6   5     8066.79     8183.10    147.49 o 
  -2   6   5     4777.02     4978.31     96.16 o 
  -1   6   5    18912.96    18414.30    184.40 o 
   0   6   5     6559.91     6721.47     80.76 o 
   1   6   5      269.22      366.65     30.63 o 
   2   6   5      701.26      707.72     36.77 o 
   3   6   5    23532.20    23661.63    165.68 o 
   4   6   5     7048.98     7176.32     77.95 o 
   5   6   5    10207.20    10222.46     98.10 o 
   6   6   5      504.03      530.35     27.45 o 
   7   6   5     3358.69     3343.92     82.59 o 
   8   6   5     6422.58     6540.84     96.02 o 
   9   6   5    10690.35    10568.64    160.16 o 
  10   6   5     4708.49     4720.90     86.03 o 
  11   6   5      782.33      776.23     48.05 o 
  12   6   5      190.13      220.33     28.21 o 
  13   6   5     3154.26     3125.60     75.11 o 
  14   6   5     3561.57     3614.52     86.85 o 
  15   6   5     3407.03     3451.29     83.04 o 
  16   6   5     1924.36     1993.50     66.75 o 
  17   6   5        7.98        6.68     23.92 o 
  18   6   5      460.93      443.24     42.85 o 
 -18   7   5     1750.76     1808.39    110.02 o 
 -17   7   5      140.13      184.43     53.49 o 
 -16   7   5      119.75      120.18     46.19 o 
 -15   7   5      763.81      772.33     76.34 o 
 -14   7   5     2824.22     2685.57     80.07 o 
 -13   7   5      247.79      263.94     35.48 o 
 -12   7   5     3287.35     3366.17     90.62 o 
 -11   7   5      364.99      313.99     36.38 o 
 -10   7   5        6.81        9.70     24.10 o 
  -9   7   5      236.21      218.59     32.52 o 
  -8   7   5    13333.01    12899.55    162.45 o 
  -7   7   5      127.63      127.12     34.69 o 
  -6   7   5     5519.84     5216.32     95.62 o 
  -5   7   5     7138.10     7318.16    113.42 o 
  -4   7   5     1183.44     1076.51     49.27 o 
  -3   7   5     1195.52     1261.88     50.56 o 
  -2   7   5     6547.24     6372.06    102.00 o 
  -1   7   5     2854.74     2803.68     67.85 o 
   0   7   5      265.50      265.82     24.69 o 
   1   7   5     2764.56     2888.85     56.99 o 
   2   7   5     4002.69     4105.78     79.50 o 
   3   7   5     1801.62     1882.12     56.48 o 
   4   7   5     7790.86     7915.25    115.12 o 
   5   7   5     5892.16     5767.63     84.02 o 
   6   7   5        6.88       23.67     25.12 o 
   7   7   5      182.94      196.38     39.02 o 
   8   7   5     3164.87     3200.86     69.54 o 
   9   7   5     1778.43     1880.03     57.12 o 
  10   7   5     1844.38     1860.17     57.67 o 
  11   7   5     3012.42     2930.10     71.76 o 
  12   7   5     1043.15     1022.15     71.01 o 
  13   7   5        2.46        4.54     22.57 o 
  14   7   5     1569.60     1576.70     63.28 o 
  15   7   5      836.81      900.83     50.30 o 
  16   7   5       40.65       40.45     25.44 o 
  17   7   5      155.26      134.24     30.15 o 
 -17   8   5      541.54      451.43    138.38 o 
 -16   8   5     1324.31     1335.12     91.05 o 
 -15   8   5      119.11       78.73     33.00 o 
 -14   8   5     1809.48     1887.58    112.92 o 
 -13   8   5      589.70      617.81     47.31 o 
 -12   8   5      326.73      354.31     39.24 o 
 -11   8   5      823.30      804.37     50.78 o 
 -10   8   5    10976.97    10551.52    253.60 o 
  -9   8   5     1502.19     1558.08     60.62 o 
  -8   8   5     2419.11     2227.76     69.64 o 
  -7   8   5     1674.29     1698.47     61.57 o 
  -6   8   5     5823.79     5771.17    123.59 o 
  -5   8   5       33.15        6.87     23.12 o 
  -4   8   5     6992.14     6747.00    168.27 o 
  -3   8   5     4733.44     4542.89     96.00 o 
  -2   8   5        0.15       -3.37     20.26 o 
  -1   8   5      298.20      332.05     33.56 o 
   0   8   5     5530.50     5557.68     99.20 o 
   1   8   5      505.26      525.66     38.46 o 
   2   8   5     7201.86     7471.14     97.22 o 
   3   8   5     2048.66     2003.58     56.03 o 
   4   8   5      304.78      272.20     28.36 o 
   5   8   5        3.81      -21.03     28.58 o 
   6   8   5     5551.90     5778.63    107.28 o 
   7   8   5      535.72      517.57     42.61 o 
   8   8   5     2188.79     2219.27     80.06 o 
   9   8   5      389.16      335.03     44.67 o 
  10   8   5     1537.03     1663.64     80.36 o 
  11   8   5     2620.47     2693.73    101.46 o 
  12   8   5     2815.10     2729.01     83.20 o 
  13   8   5     1547.89     1592.74     68.42 o 
  14   8   5      126.42       25.89     27.72 o 
  15   8   5       56.86       51.62     30.90 o 
  16   8   5      193.51      204.86     40.18 o 
 -16   9   5        0.87      -50.26     41.21 o 
 -15   9   5     3750.73     3669.73    180.36 o 
 -14   9   5      351.59      354.17     85.65 o 
 -13   9   5      921.68      958.76    103.50 o 
 -12   9   5        0.31       19.89     27.09 o 
 -11   9   5     1615.52     1670.37     66.83 o 
 -10   9   5       14.43       19.63     27.66 o 
  -9   9   5    10860.82    10530.47    157.40 o 
  -8   9   5      337.82      424.52     41.04 o 
  -7   9   5       83.09       59.97     27.74 o 
  -6   9   5       77.02       74.42     29.09 o 
  -5   9   5    13195.67    12963.34    323.41 o 
  -4   9   5     1577.04     1465.97     84.27 o 
  -3   9   5     7752.09     8020.72    216.53 o 
  -2   9   5      156.57      179.74     31.71 o 
  -1   9   5      175.72      190.39     31.06 o 
   0   9   5     2902.65     2840.95     74.87 o 
   1   9   5     9589.86     9778.03    139.46 o 
   2   9   5     1241.81     1231.73     54.41 o 
   3   9   5     5710.50     5831.81    105.15 o 
   4   9   5       23.92       14.31     27.19 o 
   5   9   5     2662.48     2683.90    115.89 o 
   6   9   5     1592.80     1751.03     82.36 o 
   7   9   5     6244.35     6177.55    115.28 o 
   8   9   5     1732.53     1599.72    128.47 o 
   9   9   5      128.56       52.71     39.39 o 
  10   9   5      383.65      371.41     93.87 o 
  11   9   5     2877.92     3177.63    209.42 o 
  12   9   5     1202.57     1229.81     85.91 o 
  13   9   5     1222.96     1144.21    107.25 o 
  14   9   5      334.31      410.77     78.76 o 
  15   9   5       82.14      101.65     43.87 o 
 -14  10   5     2296.11     2342.95     84.62 o 
 -13  10   5      302.10      249.12     41.34 o 
 -12  10   5       41.26       18.91     45.01 o 
 -11  10   5        1.14        5.31     27.66 o 
 -10  10   5     4673.49     4705.57    108.65 o 
  -9  10   5      960.48      930.54     56.54 o 
  -8  10   5      835.30      891.32     55.04 o 
  -7  10   5       40.86        4.36     28.78 o 
  -6  10   5     2910.81     3145.03     85.62 o 
  -5  10   5     1959.60     1789.31    115.41 o 
  -4  10   5     5557.07     5631.05    113.84 o 
  -3  10   5     1185.65     1190.70     57.48 o 
  -2  10   5      158.00      188.85     33.35 o 
  -1  10   5      123.80       58.92     28.46 o 
   0  10   5     4229.52     4304.83     94.97 o 
   1  10   5     4403.07     4441.82     95.80 o 
   2  10   5     3630.90     3903.57    113.87 o 
   3  10   5     3133.23     2852.55    155.68 o 
   4  10   5     2266.45     2337.99    141.15 o 
   5  10   5     2190.47     2120.50    138.84 o 
   6  10   5     2823.27     3011.77    106.81 o 
   7  10   5      611.33      584.73     62.04 o 
   8  10   5      163.97      124.88     44.57 o 
   9  10   5        0.59       17.84     40.40 o 
  10  10   5      564.28      503.20     62.79 o 
  11  10   5      559.40      679.18     86.03 o 
  12  10   5     1174.17     1158.36    111.74 o 
  13  10   5     1287.67     1127.13    125.47 o 
 -12  11   5      389.69      354.18     46.82 o 
 -11  11   5      125.82      147.34     47.09 o 
 -10  11   5      133.66      101.15     35.88 o 
  -9  11   5      105.09       92.04     36.05 o 
  -8  11   5      626.20      645.23     50.90 o 
  -7  11   5       16.27      -14.03     28.49 o 
  -6  11   5       62.14       16.82     29.76 o 
  -5  11   5     1107.53     1050.20     77.33 o 
  -4  11   5      835.45      841.07     70.69 o 
  -3  11   5      754.69      948.28    100.90 o 
  -2  11   5      894.29     1047.23     70.65 o 
  -1  11   5      248.01      189.64     83.26 o 
   0  11   5       11.62       32.46     35.45 o 
   1  11   5      605.67      900.88    109.32 o 
   2  11   5     2661.23     2875.15    161.68 o 
   3  11   5      130.51      152.22     71.50 o 
   4  11   5       95.09       56.97     62.96 o 
   5  11   5     2651.08     2463.69    153.61 o 
   6  11   5      924.45     1056.56    117.86 o 
   7  11   5      595.94      655.48    102.17 o 
   8  11   5      629.10      685.69    107.02 o 
   9  11   5      378.11      193.74     75.65 o 
  10  11   5       65.95       31.00     80.15 o 
  11  11   5      796.45      691.34     74.59 o 
  -9  12   5       97.89       44.59     41.33 o 
  -8  12   5       49.14       61.14     41.38 o 
  -7  12   5     1746.33     1644.38    145.76 o 
  -6  12   5      163.21       96.75     45.65 o 
  -5  12   5       70.28       34.20     43.01 o 
  -4  12   5       28.38        8.34     67.23 o 
  -3  12   5      650.32      638.01     63.86 o 
  -2  12   5      271.07      263.08     49.11 o 
  -1  12   5     1177.88     1423.97    125.93 o 
   0  12   5       14.99       26.98     56.97 o 
   1  12   5       68.62      134.00     69.42 o 
   2  12   5     1195.35     1042.49    119.24 o 
   3  12   5      671.40      785.10    109.78 o 
   4  12   5      586.89      685.92    105.40 o 
   5  12   5     1942.74     1798.30    140.69 o 
   6  12   5      342.93      369.25     91.33 o 
   7  12   5       57.50       35.75     67.81 o 
   8  12   5      334.42      246.78     89.26 o 
  -3  13   5       59.07       53.97     66.19 o 
  -2  13   5      731.24      811.62    115.78 o 
  -1  13   5        1.12       32.98     62.50 o 
   0  13   5      704.16      528.39    100.79 o 
   1  13   5      160.94      289.22     84.88 o 
   2  13   5       65.02       93.87     76.34 o 
 -21   0   6      572.57      531.85     90.18 o 
 -20   0   6     3810.14     4102.15    184.05 o 
 -19   0   6     1065.02     1126.90    107.02 o 
 -18   0   6     1334.79     1415.90    107.71 o 
 -17   0   6      106.44      106.09     50.28 o 
 -16   0   6     6667.29     6638.30    200.66 o 
 -15   0   6     5936.89     6216.62    134.51 o 
 -14   0   6    13248.67    13509.17    200.99 o 
 -13   0   6     1725.15     1868.06     73.26 o 
 -12   0   6      417.87      523.15     44.02 o 
 -11   0   6     3038.10     2951.93     80.53 o 
 -10   0   6    35179.01    34441.93    346.52 o 
  -9   0   6      251.14      344.89     32.75 o 
  -8   0   6    49281.18    49602.39    453.64 o 
  -7   0   6       86.42      111.33     22.16 o 
  -6   0   6     9002.40     9097.16    167.21 o 
  -5   0   6      236.02      199.45     32.98 o 
  -4   0   6    50239.91    48195.72    425.17 o 
  -3   0   6      835.75      944.21     35.91 o 
  -2   0   6    13929.90    13616.62    150.80 o 
  -1   0   6      435.38      492.63     30.83 o 
   0   0   6    32066.91    31284.00    297.29 o 
   1   0   6     5316.75     4929.75    199.73 o 
   2   0   6   124417.67   124118.32   1027.76 o 
   3   0   6     8475.74     9278.50    128.51 o 
   4   0   6    20891.77    21653.22    237.41 o 
   5   0   6      578.41      728.85     42.85 o 
   6   0   6   107249.51   106869.90    918.31 o 
   7   0   6     1784.99     1849.29     64.71 o 
   8   0   6    13215.24    13404.06    190.11 o 
   9   0   6       66.23       43.05     27.16 o 
  10   0   6     5411.26     5291.80    119.22 o 
  11   0   6      104.31       89.91     31.77 o 
  12   0   6    18868.86    18112.31    256.61 o 
  13   0   6      151.07      168.09     55.47 o 
  14   0   6     5879.88     5902.07    143.23 o 
  15   0   6      293.15      221.92     42.97 o 
  16   0   6     8845.40     8309.27    181.87 o 
  17   0   6      100.20       75.59     39.66 o 
  18   0   6     5884.71     5473.54    154.39 o 
  19   0   6      199.31      190.26     46.53 o 
  20   0   6       12.99       10.79     58.93 o 
 -21   1   6     1387.21     1528.68    177.25 o 
 -20   1   6      499.47      617.02     62.58 o 
 -19   1   6     2299.07     2399.00     98.80 o 
 -18   1   6      106.44       91.75     28.54 o 
 -17   1   6      123.33      158.46     36.04 o 
 -16   1   6     1305.01     1284.29     56.94 o 
 -15   1   6     9298.05     9693.40    168.76 o 
 -14   1   6       76.27       48.11     28.40 o 
 -13   1   6     2965.45     2963.57     62.10 o 
 -12   1   6      172.55      189.76     23.46 o 
 -11   1   6     1346.54     1307.55     40.99 o 
 -10   1   6      769.68      770.85     33.51 o 
  -9   1   6    32239.87    31576.41    224.52 o 
  -8   1   6      607.73      647.09     27.15 o 
  -7   1   6     6701.76     6461.34     76.30 o 
  -6   1   6      376.97      416.59     21.76 o 
  -5   1   6    31847.52    32273.37    304.24 o 
  -4   1   6        3.76        0.42      9.04 o 
  -3   1   6    41177.03    42667.76    316.55 o 
  -2   1   6     2429.91     2200.23     40.55 o 
  -1   1   6     4163.16     4182.65     50.33 o 
   0   1   6      246.21      341.31     23.03 o 
   1   1   6    89184.01    90377.78    697.32 o 
   2   1   6     1572.40     1489.45     33.63 o 
   3   1   6    18754.64    18735.34    148.26 o 
   4   1   6     3737.39     3934.25     58.24 o 
   5   1   6    18461.65    18879.19    131.18 o 
   6   1   6        1.21       -0.80     11.98 o 
   7   1   6    28074.19    27604.49    320.39 o 
   8   1   6     3543.31     3650.21     65.13 o 
   9   1   6     1895.52     1971.95     51.12 o 
  10   1   6      166.40      209.43     25.38 o 
  11   1   6     8113.97     8078.93    109.56 o 
  12   1   6      476.28      469.77     33.61 o 
  13   1   6    10229.83    10434.58    160.46 o 
  14   1   6     1184.86     1072.06     47.94 o 
  15   1   6      121.46      137.65     26.69 o 
  16   1   6      802.03      813.42     47.58 o 
  17   1   6     3669.94     3804.52     89.36 o 
  18   1   6      328.82      298.14     36.69 o 
  19   1   6      369.14      420.14     41.49 o 
  20   1   6      153.70      174.56     33.42 o 
 -21   2   6      586.40      632.87     98.48 o 
 -20   2   6      260.43      247.83     54.32 o 
 -19   2   6     1031.51     1052.07     60.79 o 
 -18   2   6      545.18      579.22     47.07 o 
 -17   2   6     4788.45     4864.99    190.68 o 
 -16   2   6       97.41       84.83     31.21 o 
 -15   2   6      218.10      235.86     33.54 o 
 -14   2   6     2262.93     2206.70     67.95 o 
 -13   2   6     1980.27     1866.38     61.15 o 
 -12   2   6       22.19       16.45     22.12 o 
 -11   2   6     2811.13     2649.83     65.20 o 
 -10   2   6     2722.52     2723.40     51.64 o 
  -9   2   6       35.90       30.77     14.75 o 
  -8   2   6      256.16      370.58     36.32 o 
  -7   2   6    19279.96    19728.11    178.77 o 
  -6   2   6      345.74      305.04     23.08 o 
  -5   2   6    16439.65    16261.42    150.64 o 
  -4   2   6     6314.50     6496.45    132.33 o 
  -3   2   6     5974.29     6180.17     76.50 o 
  -2   2   6     2440.55     2474.21     45.93 o 
  -1   2   6    20119.37    20862.22    148.23 o 
   0   2   6     3488.50     3549.54     62.39 o 
   1   2   6    19780.23    20693.85    204.88 o 
   2   2   6    21317.09    21822.24    142.98 o 
   3   2   6     5627.27     5717.02     64.56 o 
   4   2   6      215.00      270.57     16.23 o 
   5   2   6     6852.19     6406.48     70.09 o 
   6   2   6    12407.48    12289.57    112.22 o 
   7   2   6     2812.73     2930.54     43.26 o 
   8   2   6     8933.95     9028.03    107.06 o 
   9   2   6     7625.30     7665.45    100.63 o 
  10   2   6     4111.12     4167.14     75.97 o 
  11   2   6     3728.15     3455.11     71.39 o 
  12   2   6      477.61      492.84     34.31 o 
  13   2   6     2400.52     2356.16     63.83 o 
  14   2   6      224.71      232.61     29.82 o 
  15   2   6     5090.11     5156.06     97.67 o 
  16   2   6      141.24      133.81     28.80 o 
  17   2   6       87.37       34.15     38.22 o 
  18   2   6      573.57      595.62     45.32 o 
  19   2   6      765.92      746.10     50.67 o 
  20   2   6       11.98      -20.30     39.85 o 
 -21   3   6       84.55      111.94     46.17 o 
 -20   3   6        2.38        2.00     35.53 o 
 -19   3   6      309.72      332.69     99.75 o 
 -18   3   6     6056.68     6272.46    163.41 o 
 -17   3   6      860.54      965.11    108.86 o 
 -16   3   6     1460.74     1443.63     57.54 o 
 -15   3   6       29.29       31.28     23.00 o 
 -14   3   6     2449.37     2556.19     60.21 o 
 -13   3   6      289.07      317.29     34.43 o 
 -12   3   6    11197.87    11303.34    247.31 o 
 -11   3   6     1244.90     1157.33     70.45 o 
 -10   3   6     1513.82     1562.02     51.42 o 
  -9   3   6       59.28       29.50     24.02 o 
  -8   3   6     4255.26     4227.79     72.22 o 
  -7   3   6     2682.73     2518.02     53.27 o 
  -6   3   6    23212.12    22481.12    196.17 o 
  -5   3   6     2025.08     2103.48     44.77 o 
  -4   3   6     7805.60     8177.68     80.49 o 
  -3   3   6      147.73      108.50     13.69 o 
  -2   3   6    42457.48    42584.49    323.25 o 
  -1   3   6      395.81      501.20     18.30 o 
   0   3   6    20806.79    20329.54    141.25 o 
   1   3   6     2322.68     2574.96     37.35 o 
   2   3   6     1533.60     1424.28     29.80 o 
   3   3   6     1810.99     1834.99     34.26 o 
   4   3   6    14609.48    13867.22    108.43 o 
   5   3   6     2853.39     3314.85     47.60 o 
   6   3   6     5635.17     5624.53     64.17 o 
   7   3   6      121.58      152.60     16.82 o 
   8   3   6     8090.86     8043.73     88.15 o 
   9   3   6      115.13      166.07     24.45 o 
  10   3   6    13444.67    12951.62    142.86 o 
  11   3   6     2144.57     2118.87     57.93 o 
  12   3   6      644.84      634.14     38.33 o 
  13   3   6     1354.57     1320.31     50.76 o 
  14   3   6     6310.89     5982.25    103.69 o 
  15   3   6     1641.78     1709.28     60.21 o 
  16   3   6     3007.09     2905.21     82.46 o 
  17   3   6       73.36       35.20     26.13 o 
  18   3   6      112.24      107.50     31.03 o 
  19   3   6      158.32      142.97     46.73 o 
  20   3   6     1681.49     1676.43     69.03 o 
 -20   4   6       11.36      -26.60     35.29 o 
 -19   4   6      957.19     1016.46    126.62 o 
 -18   4   6      345.60      243.51     78.53 o 
 -17   4   6     3047.95     3141.85    114.94 o 
 -16   4   6       11.30       44.96     29.89 o 
 -15   4   6     1195.25     1188.93     54.14 o 
 -14   4   6        0.43       49.43     26.29 o 
 -13   4   6     3869.05     3811.34     85.43 o 
 -12   4   6     1526.87     1362.49     73.19 o 
 -11   4   6     8450.28     8221.62    121.74 o 
 -10   4   6      782.24      764.64     42.35 o 
  -9   4   6     1119.02     1145.65     48.83 o 
  -8   4   6      739.86      896.98     43.15 o 
  -7   4   6    15178.17    15189.49    152.47 o 
  -6   4   6     1264.80     1311.42     33.12 o 
  -5   4   6     6815.63     6668.61     96.16 o 
  -4   4   6     5972.36     5760.02     87.19 o 
  -3   4   6     7159.75     6872.96    135.17 o 
  -2   4   6     1183.15     1174.25     41.99 o 
  -1   4   6    45581.73    45927.59    611.37 o 
   0   4   6     4835.78     4756.37     51.15 o 
   1   4   6     3353.09     3435.63     44.95 o 
   2   4   6     4501.46     4565.03     59.85 o 
   3   4   6    20933.84    20176.00    142.61 o 
   4   4   6       41.46       20.13     13.17 o 
   5   4   6    18431.17    18066.00    136.19 o 
   6   4   6     1930.77     1884.30     39.63 o 
   7   4   6     1444.25     1490.52     38.28 o 
   8   4   6     1231.01     1301.67     60.11 o 
   9   4   6    19859.13    19804.46    213.97 o 
  10   4   6        2.97       -7.83     19.25 o 
  11   4   6     2126.38     2161.20     59.03 o 
  12   4   6      171.34      178.31     26.83 o 
  13   4   6     3337.42     3327.61     76.10 o 
  14   4   6     2029.88     2213.55     65.46 o 
  15   4   6     7640.25     7693.86    122.83 o 
  16   4   6     1470.04     1516.93     79.60 o 
  17   4   6       35.70       43.58     31.76 o 
  18   4   6      212.99      236.43     35.01 o 
  19   4   6     1163.76     1079.24     83.29 o 
 -20   5   6       17.04       68.78     41.54 o 
 -19   5   6       63.74       59.62     92.72 o 
 -18   5   6      448.28      671.27     69.61 o 
 -17   5   6      128.65       99.06     49.82 o 
 -16   5   6     1740.84     1652.85     64.23 o 
 -15   5   6      259.31      297.38     35.77 o 
 -14   5   6       57.53       19.02     24.86 o 
 -13   5   6      103.19       92.53     28.32 o 
 -12   5   6    20065.92    20080.27    218.41 o 
 -11   5   6        5.16       -3.93     22.57 o 
 -10   5   6      853.72      909.96     47.11 o 
  -9   5   6     1638.39     1433.65     62.35 o 
  -8   5   6     5480.66     5464.12     95.35 o 
  -7   5   6      750.02      823.39     63.66 o 
  -6   5   6     4423.93     4335.20     82.01 o 
  -5   5   6      280.16      322.83     30.12 o 
  -4   5   6      244.68      218.29     26.39 o 
  -3   5   6      268.95      303.16     27.48 o 
  -2   5   6    13122.66    12821.90    157.01 o 
  -1   5   6        7.05       27.80     14.35 o 
   0   5   6    13008.95    13270.55    118.67 o 
   1   5   6      375.95      374.94     20.83 o 
   2   5   6     2680.45     2739.58     44.05 o 
   3   5   6        3.48      -16.12     12.60 o 
   4   5   6     4206.79     4495.27     59.78 o 
   5   5   6      202.36      250.35     22.41 o 
   6   5   6       31.45       32.26     15.63 o 
   7   5   6       45.92       85.89     18.49 o 
   8   5   6     4693.80     4860.51     82.85 o 
   9   5   6      119.47      116.25     28.60 o 
  10   5   6     4009.15     4125.49     92.36 o 
  11   5   6       32.98       16.66     25.73 o 
  12   5   6        4.06      -27.38     18.26 o 
  13   5   6       15.71       24.69     21.35 o 
  14   5   6     1834.80     1871.69     61.94 o 
  15   5   6       92.45       61.37     27.11 o 
  16   5   6     2343.26     2318.44     71.80 o 
  17   5   6      787.07      770.53     55.67 o 
  18   5   6      167.95      113.51     36.69 o 
  19   5   6       99.84       58.76     32.84 o 
 -19   6   6      165.38      141.08     52.23 o 
 -18   6   6        0.02        8.81     42.42 o 
 -17   6   6       33.84      -39.01     39.33 o 
 -16   6   6      715.38      751.25     51.47 o 
 -15   6   6      823.62      770.59     50.37 o 
 -14   6   6     2984.60     2985.55    118.00 o 
 -13   6   6       14.82       -4.91     31.52 o 
 -12   6   6     2571.27     2320.03     72.19 o 
 -11   6   6       10.31       -5.92     24.39 o 
 -10   6   6     7442.05     7170.48    118.38 o 
  -9   6   6        8.07       -6.74     21.66 o 
  -8   6   6     1341.50     1473.81     54.61 o 
  -7   6   6       65.39       94.43     27.24 o 
  -6   6   6      624.03      648.45     41.39 o 
  -5   6   6       11.44      -23.04     21.73 o 
  -4   6   6     2877.03     2697.27     66.99 o 
  -3   6   6      251.16      274.44     29.19 o 
  -2   6   6     1070.71     1071.82     46.24 o 
  -1   6   6      139.68      177.49     26.02 o 
   0   6   6     4413.48     4662.88     67.40 o 
   1   6   6      302.60      328.01     24.67 o 
   2   6   6     1590.46     1696.46     64.01 o 
   3   6   6      191.75      206.90     29.43 o 
   4   6   6      178.31      206.57     20.81 o 
   5   6   6      258.33      254.20     27.86 o 
   6   6   6     1063.42     1081.09     40.39 o 
   7   6   6      645.12      626.80     30.61 o 
   8   6   6     2395.21     2575.18     63.24 o 
   9   6   6        2.70       -9.40     19.96 o 
  10   6   6     1214.06     1179.25     75.70 o 
  11   6   6       39.39       27.42     24.74 o 
  12   6   6      424.43      420.19     35.12 o 
  13   6   6       34.72       25.28     22.51 o 
  14   6   6      223.93      181.98     30.17 o 
  15   6   6       96.16       77.45     27.29 o 
  16   6   6        0.48      -14.22     24.87 o 
  17   6   6       26.91       81.10     29.51 o 
  18   6   6      747.24      734.76     51.82 o 
 -18   7   6      654.09      708.34     76.97 o 
 -17   7   6      107.18       91.83     48.77 o 
 -16   7   6      708.64      621.79     50.19 o 
 -15   7   6     1171.84     1241.83     76.12 o 
 -14   7   6     1256.14     1251.25     61.67 o 
 -13   7   6      287.98      251.87     36.59 o 
 -12   7   6     7063.17     6617.49    121.10 o 
 -11   7   6     3084.63     3047.97     82.08 o 
 -10   7   6      677.85      608.29     85.64 o 
  -9   7   6     6134.44     6114.72    110.89 o 
  -8   7   6     1490.07     1586.92     58.93 o 
  -7   7   6        3.15        8.66     46.40 o 
  -6   7   6      230.50      225.11     31.66 o 
  -5   7   6     4808.64     4781.62     92.46 o 
  -4   7   6       74.04       98.96     26.19 o 
  -3   7   6     5963.27     6156.31    103.63 o 
  -2   7   6     3235.68     3357.42     78.66 o 
  -1   7   6        7.29      -21.03     21.30 o 
   0   7   6     3488.08     3487.70    100.69 o 
   1   7   6     5994.28     6025.94    126.28 o 
   2   7   6     1293.31     1250.35     42.50 o 
   3   7   6     2624.63     2709.63     66.11 o 
   4   7   6     5106.07     4811.83     76.87 o 
   5   7   6      659.12      786.07     38.30 o 
   6   7   6     1513.72     1461.89     48.19 o 
   7   7   6     5103.71     5165.96    102.82 o 
   8   7   6     2158.28     2238.29     83.86 o 
   9   7   6     1648.92     1763.80     56.42 o 
  10   7   6     1747.75     1841.28     58.28 o 
  11   7   6     1751.01     1834.30     59.95 o 
  12   7   6       30.69        3.98     22.83 o 
  13   7   6     2440.52     2613.55     72.29 o 
  14   7   6      616.86      759.95     47.25 o 
  15   7   6       77.33       91.55     27.87 o 
  16   7   6      852.79      876.45     52.44 o 
  17   7   6      361.33      365.59     42.81 o 
 -17   8   6      104.00      199.28     87.41 o 
 -16   8   6        7.51       63.49     32.90 o 
 -15   8   6        3.95       -0.85     29.46 o 
 -14   8   6      373.89      366.79     42.12 o 
 -13   8   6     1413.37     1366.23     63.45 o 
 -12   8   6      113.43       83.02     31.48 o 
 -11   8   6     2102.72     2166.93    106.67 o 
 -10   8   6     1459.55     1561.52     63.67 o 
  -9   8   6      134.69       94.04     29.85 o 
  -8   8   6       90.70       69.05     31.17 o 
  -7   8   6     4311.12     4084.01     91.20 o 
  -6   8   6      431.84      469.01     46.56 o 
  -5   8   6      985.18     1061.90     52.27 o 
  -4   8   6      398.81      350.04     54.56 o 
  -3   8   6      675.24      544.09     77.36 o 
  -2   8   6       67.09       89.96     35.50 o 
  -1   8   6     3289.04     3434.68     80.08 o 
   0   8   6     1872.17     1823.56     92.50 o 
   1   8   6     2777.79     2780.86     75.44 o 
   2   8   6      314.85      291.39     52.21 o 
   3   8   6     7545.08     7812.73    244.56 o 
   4   8   6      285.18      341.86     30.66 o 
   5   8   6     2997.70     3134.37     79.53 o 
   6   8   6     1093.67     1061.48     54.08 o 
   7   8   6      904.27     1027.41     54.12 o 
   8   8   6     2187.02     2336.13     74.22 o 
   9   8   6     1863.62     1899.89     72.33 o 
  10   8   6        0.49      -26.67     26.73 o 
  11   8   6      436.62      428.00     87.35 o 
  12   8   6      172.77      183.28     38.08 o 
  13   8   6       90.52       69.87     31.42 o 
  14   8   6      190.78      202.08     37.60 o 
  15   8   6      802.49      967.55     62.84 o 
  16   8   6        2.19       10.53     30.49 o 
 -15   9   6       20.81       41.75     35.13 o 
 -14   9   6       27.99       -8.96     35.13 o 
 -13   9   6        3.13       15.50     30.07 o 
 -12   9   6      865.35      822.79     55.08 o 
 -11   9   6        0.10        3.42     35.98 o 
 -10   9   6      390.66      369.55     41.39 o 
  -9   9   6      330.47      311.25     39.11 o 
  -8   9   6      222.84      260.53     36.36 o 
  -7   9   6       13.19      -35.67     23.84 o 
  -6   9   6     1224.41     1254.19     57.20 o 
  -5   9   6        3.78      -23.87     23.41 o 
  -4   9   6      204.38      168.07     32.40 o 
  -3   9   6      549.69      605.72     43.25 o 
  -2   9   6      570.44      649.90     43.61 o 
  -1   9   6       76.95       52.04     25.39 o 
   0   9   6      549.69      572.90     42.13 o 
   1   9   6       73.72      107.53     27.83 o 
   2   9   6       51.79       53.10     25.63 o 
   3   9   6       55.36       47.71     26.39 o 
   4   9   6      348.34      377.06     36.63 o 
   5   9   6       54.49       10.16     30.46 o 
   6   9   6       71.91       43.81     27.18 o 
   7   9   6        3.18       27.25     46.71 o 
   8   9   6      811.27      866.32     53.99 o 
   9   9   6        7.10       -8.87     28.50 o 
  10   9   6      318.89      380.59     79.34 o 
  11   9   6       93.65       43.25     46.70 o 
  12   9   6      157.74      119.40     53.28 o 
  13   9   6      149.94      142.48     62.85 o 
  14   9   6      207.36      226.97     53.05 o 
 -14  10   6      934.79      913.36     87.85 o 
 -13  10   6       36.93       77.68     48.56 o 
 -12  10   6       37.40       -3.77     29.51 o 
 -11  10   6       95.61       99.00     33.30 o 
 -10  10   6     1852.27     1902.54     74.16 o 
  -9  10   6      661.58      558.45     52.37 o 
  -8  10   6      740.16      779.99     61.58 o 
  -7  10   6        0.01      -37.99     25.88 o 
  -6  10   6     1276.90     1186.66     59.22 o 
  -5  10   6      568.79      568.54     46.26 o 
  -4  10   6     2879.53     2770.63     81.02 o 
  -3  10   6       10.46      -34.61     25.75 o 
  -2  10   6     1185.25     1228.24     57.64 o 
  -1  10   6      256.40      306.33     36.64 o 
   0  10   6     1544.53     1612.78     70.38 o 
   1  10   6      921.71      941.26     52.90 o 
   2  10   6      600.24      733.66     58.28 o 
   3  10   6      530.68      548.49     76.06 o 
   4  10   6      707.66      632.87     95.72 o 
   5  10   6      441.22      385.40     84.41 o 
   6  10   6     1036.03     1015.27    117.40 o 
   7  10   6      476.14      401.54     87.87 o 
   8  10   6     1999.24     1821.13    137.46 o 
   9  10   6       40.55       19.66     41.21 o 
  10  10   6      101.79      118.11     45.40 o 
  11  10   6        8.27       -3.32     42.91 o 
  12  10   6      579.13      475.12     99.29 o 
 -11  11   6      747.19      789.12     70.97 o 
 -10  11   6       99.63       56.98     38.38 o 
  -9  11   6     4384.67     4340.43    108.68 o 
  -8  11   6      293.04      353.60     44.58 o 
  -7  11   6        4.49       17.05     39.35 o 
  -6  11   6       40.18       44.94     31.21 o 
  -5  11   6     2802.30     2802.95     85.01 o 
  -4  11   6       56.02       58.29     31.32 o 
  -3  11   6     3383.50     3284.71     89.85 o 
  -2  11   6        1.97       53.17     36.29 o 
  -1  11   6        1.28        6.84     34.55 o 
   0  11   6        3.31       41.30     35.48 o 
   1  11   6     4862.87     4711.07    132.21 o 
   2  11   6        7.67      -14.76     55.35 o 
   3  11   6     2676.70     2674.96    161.45 o 
   4  11   6       20.08       37.13     65.27 o 
   5  11   6     1634.09     1769.47    136.08 o 
   6  11   6      179.60      131.23     71.96 o 
   7  11   6     2709.35     2894.99    170.67 o 
   8  11   6       21.23      -38.52     58.12 o 
   9  11   6      242.73      161.45     76.57 o 
  10  11   6       10.19      -28.37     65.50 o 
  -8  12   6     1142.55     1206.33     82.68 o 
  -7  12   6        1.89       -1.90     38.81 o 
  -6  12   6      263.49      212.07     50.18 o 
  -5  12   6        2.02       23.57     75.19 o 
  -4  12   6     2083.68     2139.55     98.80 o 
  -3  12   6      196.13      257.48     50.81 o 
  -2  12   6      477.28      501.50     59.31 o 
  -1  12   6      265.93      261.60    114.74 o 
   0  12   6     2206.15     2128.80    152.45 o 
   1  12   6        8.76       25.83     60.89 o 
   2  12   6     2390.14     2194.30    154.76 o 
   3  12   6       11.07       34.37     64.81 o 
   4  12   6      115.80      233.41     81.88 o 
   5  12   6      212.63      270.54     84.88 o 
   6  12   6     1741.04     1822.51    144.15 o 
   7  12   6        4.15       29.52     66.65 o 
 -21   1   7      597.86      622.19     65.17 o 
 -20   1   7      988.04      941.33     73.88 o 
 -19   1   7      195.44      282.52    123.16 o 
 -18   1   7      748.62      733.74     62.96 o 
 -17   1   7     1321.89     1301.99    129.62 o 
 -16   1   7       95.33       73.96     34.54 o 
 -15   1   7      857.29     1000.33     52.12 o 
 -14   1   7     4353.71     4422.30    128.46 o 
 -13   1   7      265.50      258.28     32.99 o 
 -12   1   7     2574.67     2474.22     65.92 o 
 -11   1   7     3518.34     3719.16     76.03 o 
 -10   1   7      598.89      707.28     31.87 o 
  -9   1   7     7998.40     7845.05    109.16 o 
  -8   1   7     5683.25     6066.66     72.22 o 
  -7   1   7      512.33      597.93     25.59 o 
  -6   1   7     4125.62     4171.36     91.75 o 
  -5   1   7    11276.91    11513.68    101.91 o 
  -4   1   7    11222.20    11921.98    134.23 o 
  -3   1   7    12990.94    13680.66    137.25 o 
  -2   1   7     8523.46     8273.95     79.26 o 
  -1   1   7      204.76      188.81     16.33 o 
   0   1   7      583.47      796.84     28.24 o 
   1   1   7    14009.82    14234.15    120.25 o 
   2   1   7     1139.73     1142.35     36.82 o 
   3   1   7      831.88      670.73     38.35 o 
   4   1   7     7378.72     6547.16     80.60 o 
   5   1   7     1561.50     1658.82     36.39 o 
   6   1   7        4.63        9.26     11.14 o 
   7   1   7    10501.76    10025.55    112.83 o 
   8   1   7     1164.50     1049.81     40.63 o 
   9   1   7     1805.05     1876.48     52.44 o 
  10   1   7      277.01      270.52     28.61 o 
  11   1   7     1598.18     1634.18     51.97 o 
  12   1   7      134.15      150.37     25.53 o 
  13   1   7     3744.42     3854.63     81.41 o 
  14   1   7     2373.88     2265.04     65.30 o 
  15   1   7       30.50       15.68     22.55 o 
  16   1   7       30.95       36.95     23.88 o 
  17   1   7     1011.63     1017.76     56.09 o 
  18   1   7      126.37       82.42     27.02 o 
  19   1   7      345.55      293.73     39.06 o 
  20   1   7      238.14      229.00     37.35 o 
 -21   2   7      772.12      591.59     94.33 o 
 -20   2   7      712.43      711.98    100.56 o 
 -19   2   7     1600.90     1460.64    122.24 o 
 -18   2   7        0.75      -15.12     33.72 o 
 -17   2   7      293.43      322.76     58.19 o 
 -16   2   7     2045.87     2026.87     76.00 o 
 -15   2   7     3293.45     3480.44     85.10 o 
 -14   2   7     2036.44     1982.92     65.73 o 
 -13   2   7     3610.10     3578.66     81.11 o 
 -12   2   7     2787.23     2823.57     92.11 o 
 -11   2   7        7.58       -5.91     21.82 o 
 -10   2   7    10294.69    10019.37    143.53 o 
  -9   2   7     4050.34     3954.93     73.65 o 
  -8   2   7     1178.70     1061.86     70.51 o 
  -7   2   7      388.01      325.12     26.25 o 
  -6   2   7     2945.87     2890.13     57.25 o 
  -5   2   7     3493.61     3385.17    104.94 o 
  -4   2   7    16538.21    16214.04    194.58 o 
  -3   2   7    12370.63    12565.28    127.14 o 
  -2   2   7    17580.66    17549.47    229.67 o 
  -1   2   7     8432.08     8655.92     81.37 o 
   0   2   7     6806.85     6714.79     71.78 o 
   1   2   7     9848.00    10208.97    108.93 o 
   2   2   7    38990.33    39740.00    237.05 o 
   3   2   7    11832.86    12480.21    121.72 o 
   4   2   7      770.64      966.11     27.61 o 
   5   2   7     3665.83     3682.12     50.31 o 
   6   2   7    16440.91    16784.53    128.36 o 
   7   2   7      806.31      754.77     26.99 o 
   8   2   7    12235.37    11958.29    130.40 o 
   9   2   7     2076.45     2096.16     55.22 o 
  10   2   7      236.55      222.60     26.63 o 
  11   2   7       81.15       69.13     21.37 o 
  12   2   7    12376.57    11880.16    143.94 o 
  13   2   7     3382.15     3021.54     72.80 o 
  14   2   7     4108.74     4016.92     86.02 o 
  15   2   7     1828.61     1814.49     61.56 o 
  16   2   7     2257.41     2183.38     68.71 o 
  17   2   7       56.88       47.93     26.33 o 
  18   2   7     1420.69     1442.40     62.80 o 
  19   2   7      183.26      207.72     35.99 o 
 -20   3   7      442.85      440.80     61.97 o 
 -19   3   7      955.81     1010.32     78.31 o 
 -18   3   7      347.28      337.93     53.93 o 
 -17   3   7        0.82       19.53     29.26 o 
 -16   3   7      190.90      177.17     30.65 o 
 -15   3   7     1970.79     1979.30     86.99 o 
 -14   3   7     1794.00     1707.88     80.04 o 
 -13   3   7      988.50      932.49     63.44 o 
 -12   3   7      359.81      327.31     34.21 o 
 -11   3   7     1910.04     1876.76     58.29 o 
 -10   3   7     2999.45     3154.39     69.22 o 
  -9   3   7     5884.51     6000.21     98.48 o 
  -8   3   7     5309.31     5160.80     82.15 o 
  -7   3   7      473.88      516.83     29.82 o 
  -6   3   7      934.30      967.29     37.02 o 
  -5   3   7     2680.10     2613.25     52.46 o 
  -4   3   7     1585.29     1491.48     42.28 o 
  -3   3   7    19337.29    20197.68    186.49 o 
  -2   3   7      760.23      736.73     27.57 o 
  -1   3   7      100.29      104.24     18.89 o 
   0   3   7     1078.98     1044.54     26.28 o 
   1   3   7    20746.86    20645.45    140.93 o 
   2   3   7     3868.97     3979.08     50.76 o 
   3   3   7     6902.55     7155.13     72.17 o 
   4   3   7     1706.87     1894.16     37.28 o 
   5   3   7     1302.51     1311.50     33.01 o 
   6   3   7      351.84      388.06     22.37 o 
   7   3   7    10998.40    11123.89    101.22 o 
   8   3   7     1574.05     1675.75     58.01 o 
   9   3   7     4261.90     4017.90     75.35 o 
  10   3   7       26.07       15.14     19.53 o 
  11   3   7      871.02      930.20     44.34 o 
  12   3   7      139.15      187.83     27.87 o 
  13   3   7     1969.58     1903.46     59.83 o 
  14   3   7      699.22      719.81     44.97 o 
  15   3   7       55.09        2.98     23.03 o 
  16   3   7      387.06      323.80     36.02 o 
  17   3   7      792.65      880.80     51.48 o 
  18   3   7       56.34      -20.69     24.05 o 
  19   3   7      866.84      915.28     56.53 o 
 -20   4   7       90.36      136.08     66.31 o 
 -19   4   7       25.12      -33.79     38.98 o 
 -18   4   7      394.11      461.32     61.18 o 
 -17   4   7      113.05      132.93     31.12 o 
 -16   4   7       90.78       93.98     28.08 o 
 -15   4   7     2413.28     2511.40    102.36 o 
 -14   4   7      772.88      786.16     46.98 o 
 -13   4   7        1.15      -30.66     20.44 o 
 -12   4   7     3322.22     3322.15     90.19 o 
 -11   4   7     4262.65     4118.54     87.30 o 
 -10   4   7      185.24      163.57     28.37 o 
  -9   4   7     1173.90     1052.53     48.17 o 
  -8   4   7     2295.08     2268.40     63.10 o 
  -7   4   7     4363.09     4241.59     81.94 o 
  -6   4   7     1169.26     1276.75     48.28 o 
  -5   4   7     5540.86     5585.56     90.45 o 
  -4   4   7      717.73      615.83     29.26 o 
  -3   4   7       37.88        0.45     12.04 o 
  -2   4   7    13516.71    13117.45    129.82 o 
  -1   4   7    26177.56    26533.97    251.91 o 
   0   4   7        3.07        1.36     11.21 o 
   1   4   7     1646.15     1594.77     33.06 o 
   2   4   7     6234.34     6065.35     65.88 o 
   3   4   7    12781.19    13633.43    111.29 o 
   4   4   7     2300.92     2087.96     41.23 o 
   5   4   7     6583.21     6645.54     74.74 o 
   6   4   7      129.87       84.04     17.66 o 
   7   4   7      112.98      116.69     18.66 o 
   8   4   7      554.11      603.89     36.57 o 
   9   4   7     4082.72     4083.03     89.95 o 
  10   4   7      682.28      657.98     38.98 o 
  11   4   7     5980.48     6187.90    100.37 o 
  12   4   7       75.28      105.65     25.06 o 
  13   4   7      292.85      303.94     50.87 o 
  14   4   7       13.85       12.88     23.76 o 
  15   4   7     1630.21     1609.19     60.29 o 
  16   4   7      532.20      480.62     41.78 o 
  17   4   7      220.73      227.06     34.26 o 
  18   4   7      383.71      374.22     40.09 o 
  19   4   7      458.13      446.52     44.79 o 
 -19   5   7      681.27      706.40     72.80 o 
 -18   5   7     1310.97     1270.45    215.88 o 
 -17   5   7     2392.14     2574.29    102.12 o 
 -16   5   7     2484.85     2384.45     77.87 o 
 -15   5   7      561.73      592.55    150.86 o 
 -14   5   7      290.80      302.87     58.27 o 
 -13   5   7     2358.92     2490.49     74.13 o 
 -12   5   7     2086.81     2098.59     67.89 o 
 -11   5   7    10783.68    10680.75    148.57 o 
 -10   5   7     2654.44     2686.97     87.95 o 
  -9   5   7        7.56       18.52     21.85 o 
  -8   5   7     3962.34     3657.25     96.11 o 
  -7   5   7     6016.73     5988.54    172.65 o 
  -6   5   7    10864.84    10538.32    136.74 o 
  -5   5   7     4365.18     4340.72     83.39 o 
  -4   5   7     4134.60     4092.49     79.10 o 
  -3   5   7      106.51       94.12     28.10 o 
  -2   5   7    14557.88    14229.14    157.57 o 
  -1   5   7     2628.92     2559.95     63.23 o 
   0   5   7    10034.70     9727.37     99.56 o 
   1   5   7     1632.37     1776.51     48.44 o 
   2   5   7     2952.40     2957.90     47.13 o 
   3   5   7     2216.24     2195.81     43.13 o 
   4   5   7    22783.06    22598.25    168.11 o 
   5   5   7     2764.83     2759.84     56.34 o 
   6   5   7     3668.15     3817.21     59.44 o 
   7   5   7       29.89       15.17     16.70 o 
   8   5   7     2471.50     2607.47    103.33 o 
   9   5   7      356.47      304.62     32.71 o 
  10   5   7     9110.11     9138.42    142.32 o 
  11   5   7      618.78      589.33     62.53 o 
  12   5   7      316.44      270.58     31.42 o 
  13   5   7       33.63       39.98     23.40 o 
  14   5   7     3635.26     3773.23     86.53 o 
  15   5   7      241.91      254.82     33.74 o 
  16   5   7     4907.35     4966.97    104.12 o 
  17   5   7      170.71      148.62     32.80 o 
  18   5   7      144.74       72.31     30.71 o 
 -19   6   7       95.71      154.91     53.23 o 
 -18   6   7     3170.59     3128.24    125.00 o 
 -17   6   7     1129.90     1207.41     63.59 o 
 -16   6   7     3273.63     3078.08     88.96 o 
 -15   6   7      635.19      662.35     64.14 o 
 -14   6   7     1456.51     1359.52     61.13 o 
 -13   6   7     2130.97     2283.68     95.38 o 
 -12   6   7    16462.79    15928.24    229.89 o 
 -11   6   7     5445.06     5480.34    106.88 o 
 -10   6   7     1901.54     2011.16     66.14 o 
  -9   6   7       95.39       97.08     26.86 o 
  -8   6   7     1796.70     1733.10     59.79 o 
  -7   6   7    12823.15    13172.09    163.60 o 
  -6   6   7     6991.27     7124.71    113.45 o 
  -5   6   7    11010.36    10591.79    140.44 o 
  -4   6   7      183.18      215.93     29.75 o 
  -3   6   7      416.18      430.47     36.45 o 
  -2   6   7     5924.67     6065.98    100.41 o 
  -1   6   7    18219.97    18244.52    191.70 o 
   0   6   7    10673.98    10664.51    136.37 o 
   1   6   7     5347.96     5539.80     94.86 o 
   2   6   7      235.65      245.99     24.92 o 
   3   6   7     8398.17     8359.15     99.92 o 
   4   6   7     2874.37     2947.40     60.67 o 
   5   6   7    16043.90    16199.43    154.32 o 
   6   6   7      698.30      724.21     32.39 o 
   7   6   7      957.81      963.11     36.73 o 
   8   6   7      564.23      593.67     38.59 o 
   9   6   7    10414.74    10918.93    136.77 o 
  10   6   7      725.77      838.07     90.91 o 
  11   6   7     5272.90     5346.95    111.38 o 
  12   6   7       54.62        4.79     21.97 o 
  13   6   7     2000.77     2066.91     71.26 o 
  14   6   7      438.09      421.65     39.15 o 
  15   6   7     4172.19     4354.75     96.79 o 
  16   6   7      254.43      248.20     35.87 o 
  17   6   7      969.03      949.09     55.90 o 
 -18   7   7      445.10      482.81     69.58 o 
 -17   7   7      714.52      720.63     76.74 o 
 -16   7   7     4575.93     4220.35    105.63 o 
 -15   7   7        7.54      -27.72     26.65 o 
 -14   7   7      117.44       79.56     31.22 o 
 -13   7   7     2772.34     2802.18     82.91 o 
 -12   7   7     3302.40     3215.32    125.85 o 
 -11   7   7      616.52      692.09     71.23 o 
 -10   7   7     1327.48     1210.33     56.81 o 
  -9   7   7      435.74      427.49     39.70 o 
  -8   7   7      438.69      360.93     56.86 o 
  -7   7   7     5152.45     5189.70    100.78 o 
  -6   7   7     9415.90     9443.77    138.46 o 
  -5   7   7      174.51      214.14     40.75 o 
  -4   7   7     3897.92     3872.21    135.15 o 
  -3   7   7     3104.13     3120.01    100.81 o 
  -2   7   7      400.79      448.61     36.13 o 
  -1   7   7     3386.03     3359.19     77.35 o 
   0   7   7     4628.54     4533.35     89.12 o 
   1   7   7       18.13       21.94     37.23 o 
   2   7   7      219.39      218.24     30.78 o 
   3   7   7     1811.08     1769.89     56.59 o 
   4   7   7     7191.15     7314.24    118.95 o 
   5   7   7      829.46      871.91     40.97 o 
   6   7   7     3838.58     3874.81     73.12 o 
   7   7   7     2566.91     2568.69     83.69 o 
   8   7   7      228.59      241.99     35.69 o 
   9   7   7     1530.02     1503.01     63.75 o 
  10   7   7     4788.28     4930.05    138.93 o 
  11   7   7      567.94      661.37     43.04 o 
  12   7   7      833.30      862.00     48.45 o 
  13   7   7     2178.29     2088.51     66.96 o 
  14   7   7     1307.63     1356.25     58.86 o 
  15   7   7      244.46      261.33     35.72 o 
  16   7   7     1038.70     1100.78     59.12 o 
 -16   8   7     1815.72     1521.41     85.27 o 
 -15   8   7      845.57      958.69     60.30 o 
 -14   8   7     1662.53     1670.67     70.23 o 
 -13   8   7       32.41      -11.35     32.01 o 
 -12   8   7      169.72      150.49     33.19 o 
 -11   8   7      657.53      695.17     49.79 o 
 -10   8   7     1409.04     1461.30     86.81 o 
  -9   8   7     2022.68     2085.95     70.93 o 
  -8   8   7     2526.07     2327.53     89.45 o 
  -7   8   7       76.45       36.25     26.45 o 
  -6   8   7       19.95       13.78     25.38 o 
  -5   8   7     3008.87     2993.63     79.51 o 
  -4   8   7     9382.17     9089.82    136.74 o 
  -3   8   7      694.98      714.35     45.38 o 
  -2   8   7     1719.39     1637.67     59.81 o 
  -1   8   7      181.21      155.71     31.97 o 
   0   8   7     1682.03     1662.44     58.90 o 
   1   8   7      643.27      749.39     44.29 o 
   2   8   7     4609.26     4837.38     95.09 o 
   3   8   7       46.41       13.66     24.02 o 
   4   8   7     1027.34     1015.30     49.59 o 
   5   8   7     2867.00     2866.14     74.85 o 
   6   8   7     2165.16     2361.68     60.30 o 
   7   8   7     2045.63     2029.34     70.54 o 
   8   8   7     4998.70     5216.69    110.92 o 
   9   8   7      965.40      984.26     60.21 o 
  10   8   7      162.90      169.95     36.48 o 
  11   8   7     2848.10     2709.93     91.69 o 
  12   8   7     2131.80     2287.61     82.89 o 
  13   8   7        8.68      -36.16     28.57 o 
  14   8   7     1719.08     1848.47     78.06 o 
  15   8   7      279.20      250.08     56.06 o 
 -15   9   7      871.10      898.87     62.25 o 
 -14   9   7     1324.51     1429.44    110.59 o 
 -13   9   7     1296.91     1338.78     66.70 o 
 -12   9   7       36.51       32.59     32.22 o 
 -11   9   7      524.99      498.36     47.01 o 
 -10   9   7     1753.20     1742.53     69.34 o 
  -9   9   7     3351.25     3272.57     89.91 o 
  -8   9   7     1205.76     1199.76     59.75 o 
  -7   9   7     1673.78     1678.88     65.63 o 
  -6   9   7     1106.39     1090.31    111.26 o 
  -5   9   7     3910.60     3789.61     91.77 o 
  -4   9   7     2258.88     2299.33    125.38 o 
  -3   9   7     7921.28     8020.18    133.04 o 
  -2   9   7      532.63      513.10     42.91 o 
  -1   9   7        3.47       -9.36     24.64 o 
   0   9   7      933.50      933.14     51.36 o 
   1   9   7    12318.33    12204.69    164.95 o 
   2   9   7      697.05      670.70     45.64 o 
   3   9   7     3320.15     3208.72     81.82 o 
   4   9   7      180.95      173.54     32.68 o 
   5   9   7     1007.61     1008.70     52.55 o 
   6   9   7     1680.26     1698.09     83.65 o 
   7   9   7     8881.05     9095.62    186.72 o 
   8   9   7      562.67      503.24     47.68 o 
   9   9   7     1109.78     1044.51     75.96 o 
  10   9   7       18.61       -8.47     29.53 o 
  11   9   7     1261.21     1308.87    136.18 o 
  12   9   7       46.48       76.31     47.20 o 
  13   9   7     6129.62     6784.49    246.32 o 
 -13  10   7      236.11      277.64     43.97 o 
 -12  10   7      279.99      174.14     39.57 o 
 -11  10   7      624.93      595.33     51.34 o 
 -10  10   7     1044.06     1067.57     61.36 o 
  -9  10   7     2166.41     2098.15     76.68 o 
  -8  10   7     1206.45     1152.82     61.37 o 
  -7  10   7        5.75      -26.30     26.98 o 
  -6  10   7      378.57      407.18     55.10 o 
  -5  10   7     1426.00     1369.93     62.69 o 
  -4  10   7     3304.68     3227.58    149.77 o 
  -3  10   7     1516.73     1623.14     65.06 o 
  -2  10   7      323.47      350.73     40.83 o 
  -1  10   7      560.58      513.77     71.63 o 
   0  10   7     1412.55     1461.24     63.09 o 
   1  10   7     2980.70     3049.93     96.59 o 
   2  10   7     6556.69     6724.79    123.25 o 
   3  10   7     1903.06     2008.60     70.88 o 
   4  10   7     1467.33     1495.01    131.67 o 
   5  10   7      552.20      442.03     60.43 o 
   6  10   7     2490.43     2595.39    159.37 o 
   7  10   7      594.83      655.48    102.63 o 
   8  10   7     1426.05     1396.29    134.92 o 
   9  10   7      115.91      116.70     71.96 o 
  10  10   7      100.89      128.47     76.11 o 
  11  10   7      158.42      148.76     71.96 o 
  12  10   7     1994.23     1843.96    151.30 o 
 -10  11   7      695.76      577.05     62.57 o 
  -9  11   7     1259.77     1166.33     66.17 o 
  -8  11   7       57.36        7.75     32.22 o 
  -7  11   7      691.12      726.57     54.59 o 
  -6  11   7      323.46      369.89     44.36 o 
  -5  11   7       81.41       56.90     32.22 o 
  -4  11   7      249.14      211.42     48.20 o 
  -3  11   7     1818.36     1889.64     72.24 o 
  -2  11   7       65.31       89.75     32.52 o 
  -1  11   7      665.77      808.32     68.05 o 
   0  11   7     1574.46     1585.04     83.12 o 
   1  11   7      368.21      565.11     59.85 o 
   2  11   7      577.50      623.44     61.37 o 
   3  11   7     1200.01     1401.36    126.16 o 
   4  11   7      974.61      939.62    118.09 o 
   5  11   7      131.95      213.57     77.03 o 
   6  11   7      588.37      544.54     98.02 o 
   7  11   7       95.87      154.76     76.11 o 
   8  11   7        0.82       38.29     66.89 o 
   9  11   7       63.79      -26.06     61.35 o 
  -7  12   7      630.03      578.24     53.93 o 
  -6  12   7      337.86      321.28     78.42 o 
  -5  12   7      268.83      189.79     49.87 o 
  -4  12   7       15.63      -18.94     35.79 o 
  -3  12   7      121.17      152.96     46.24 o 
  -2  12   7      416.96      409.86     90.06 o 
  -1  12   7     1548.12     1441.97     94.91 o 
   0  12   7        3.82      -12.18     35.35 o 
   1  12   7      107.76      119.93     45.61 o 
   2  12   7       77.95      104.02     74.27 o 
   3  12   7      400.15      302.60     85.57 o 
   4  12   7      310.24      147.61     79.80 o 
   5  12   7      644.77      607.04    109.32 o 
 -21   0   8     1784.25     2102.51    142.07 o 
 -20   0   8       38.77       22.60     51.89 o 
 -19   0   8     4671.28     4882.41    196.97 o 
 -18   0   8       66.61       27.45     48.20 o 
 -17   0   8      144.77      109.32     53.51 o 
 -16   0   8       44.48       77.03     51.20 o 
 -15   0   8     5731.33     5741.31    189.35 o 
 -14   0   8       58.94       99.41     48.90 o 
 -13   0   8     7089.67     7279.67    202.73 o 
 -12   0   8      783.33      924.86     80.95 o 
 -11   0   8     7505.56     7425.29    129.48 o 
 -10   0   8     3030.74     3062.02     80.94 o 
  -9   0   8    39365.96    39845.44    390.17 o 
  -8   0   8     5849.31     6071.08    106.67 o 
  -7   0   8     4138.96     4025.00     82.89 o 
  -6   0   8      999.13      992.03     45.32 o 
  -5   0   8    21047.29    20642.84    223.20 o 
  -4   0   8    22202.00    22139.99    234.37 o 
  -3   0   8    78805.88    81569.77    698.83 o 
  -2   0   8    33629.21    33603.67    325.95 o 
  -1   0   8     1219.49     1122.47     70.23 o 
   0   0   8       27.95      131.99     23.77 o 
   1   0   8    23129.11    21856.64    241.75 o 
   2   0   8    18816.12    18832.96    221.02 o 
   3   0   8    15132.86    14895.38    278.38 o 
   4   0   8     5085.66     4989.05    100.83 o 
   5   0   8     2734.80     2608.25     75.83 o 
   6   0   8    24639.18    24526.12    468.66 o 
   7   0   8    24622.74    24489.75    291.33 o 
   8   0   8     4399.04     4137.03    105.17 o 
   9   0   8     4262.80     4215.93    110.02 o 
  10   0   8      112.23      102.71     50.74 o 
  11   0   8      675.51      628.42     67.58 o 
  12   0   8     3637.47     3614.61    110.72 o 
  13   0   8     4891.75     4893.54    131.80 o 
  14   0   8     3001.21     3127.05    109.61 o 
  15   0   8      190.57      159.01     42.55 o 
  16   0   8      145.06       87.16     39.41 o 
  17   0   8     2812.06     2947.06    116.40 o 
  18   0   8     3507.87     3394.05    128.17 o 
  19   0   8     1536.22     1451.57     90.91 o 
 -21   1   8      165.29      144.38     66.65 o 
 -20   1   8     1453.96     1604.56    126.16 o 
 -19   1   8       46.59       97.26     40.58 o 
 -18   1   8     1395.05     1376.02     76.99 o 
 -17   1   8      249.19      279.96     58.24 o 
 -16   1   8      777.49      744.62     61.08 o 
 -15   1   8      200.30      150.84     40.10 o 
 -14   1   8     6533.64     6323.35    110.34 o 
 -13   1   8     1748.08     1781.49     61.40 o 
 -12   1   8      751.90      801.21     50.28 o 
 -11   1   8      733.10      760.39     42.24 o 
 -10   1   8     9689.90     9799.84    125.53 o 
  -9   1   8     2653.13     2639.98     62.88 o 
  -8   1   8    10999.95    11176.18    129.52 o 
  -7   1   8    16499.88    16545.45    136.31 o 
  -6   1   8     1187.67     1168.54     33.05 o 
  -5   1   8      350.77      376.79     32.39 o 
  -4   1   8    25969.92    25749.52    185.09 o 
  -3   1   8    13857.17    14435.42    136.82 o 
  -2   1   8     5304.02     5550.13     66.13 o 
  -1   1   8       90.88      114.50     29.73 o 
   0   1   8     9589.84     9329.45    158.93 o 
   1   1   8      262.83      242.58     19.95 o 
   2   1   8    20262.04    21373.02    170.44 o 
   3   1   8     1968.13     1944.18     50.93 o 
   4   1   8        4.37      -15.18     13.75 o 
   5   1   8      188.63      272.20     27.96 o 
   6   1   8    16243.61    16125.91    126.09 o 
   7   1   8     8577.11     8620.12    106.99 o 
   8   1   8     7008.95     7146.88     98.86 o 
   9   1   8     3859.60     3818.83     73.80 o 
  10   1   8       57.87       78.43     29.83 o 
  11   1   8      247.00      291.82     40.50 o 
  12   1   8     3381.21     3459.94     82.66 o 
  13   1   8     2231.79     2381.14     66.84 o 
  14   1   8     2659.53     2504.36     70.25 o 
  15   1   8      475.75      460.32     54.05 o 
  16   1   8     1022.00     1065.15     65.02 o 
  17   1   8     1676.11     1758.12     65.71 o 
  18   1   8     1655.91     1688.86     66.82 o 
  19   1   8     1963.03     2077.30     74.43 o 
 -20   2   8      127.18      203.19     71.50 o 
 -19   2   8     1844.97     1816.98    134.00 o 
 -18   2   8     2074.53     2348.60    144.84 o 
 -17   2   8        1.24       -6.23     53.51 o 
 -16   2   8     2933.30     2951.53    103.09 o 
 -15   2   8     2496.01     2567.65     74.33 o 
 -14   2   8      748.22      795.60     48.94 o 
 -13   2   8      116.89      145.54     35.72 o 
 -12   2   8     5512.42     5695.53     99.55 o 
 -11   2   8      702.44      793.97     43.57 o 
 -10   2   8      654.65      684.17     51.29 o 
  -9   2   8     3633.19     3492.88     91.40 o 
  -8   2   8     2708.14     2800.09     77.60 o 
  -7   2   8     1016.62     1020.97     42.03 o 
  -6   2   8     6789.81     6764.70    117.03 o 
  -5   2   8     6069.51     6126.95     86.24 o 
  -4   2   8      249.37      338.37     20.68 o 
  -3   2   8     3207.31     3125.86     59.72 o 
  -2   2   8    14914.80    14753.04    134.62 o 
  -1   2   8     2874.67     3073.05     47.73 o 
   0   2   8       13.82       35.96     13.00 o 
   1   2   8    15974.40    15844.26    135.34 o 
   2   2   8     2446.88     2393.86     47.28 o 
   3   2   8      272.80      239.55     17.88 o 
   4   2   8     4292.05     4159.18     85.72 o 
   5   2   8     7396.94     7427.26     77.78 o 
   6   2   8       34.64       26.37     14.84 o 
   7   2   8     6928.56     6955.89    100.60 o 
   8   2   8     3576.73     3560.22     88.32 o 
   9   2   8        6.73       11.53     19.02 o 
  10   2   8     1108.54     1067.72     44.18 o 
  11   2   8     2109.87     2182.49     60.76 o 
  12   2   8     4418.97     4173.23     84.71 o 
  13   2   8       29.54       39.54     23.69 o 
  14   2   8     1107.66     1011.80     50.92 o 
  15   2   8     2410.51     2404.74     71.05 o 
  16   2   8      255.90      277.51     34.97 o 
  17   2   8     1381.40     1368.25     60.67 o 
  18   2   8      300.58      289.12     38.18 o 
  19   2   8        1.50       37.45     28.74 o 
 -20   3   8      222.38       98.71     64.81 o 
 -19   3   8      627.25      798.47    106.09 o 
 -18   3   8      450.86      474.01     59.83 o 
 -17   3   8     4235.46     4332.36    130.80 o 
 -16   3   8     1424.96     1488.80     81.09 o 
 -15   3   8     1221.96     1318.75    209.07 o 
 -14   3   8       80.06       55.89     34.01 o 
 -13   3   8     4480.74     4571.01    120.16 o 
 -12   3   8      383.81      430.82     83.03 o 
 -11   3   8    10164.68     9800.82    171.87 o 
 -10   3   8      354.36      388.81     44.76 o 
  -9   3   8     1454.23     1606.87     52.70 o 
  -8   3   8      255.25      307.24     29.35 o 
  -7   3   8    10249.38     9978.43    120.19 o 
  -6   3   8     1427.45     1359.65     48.81 o 
  -5   3   8    13566.12    13009.90    137.78 o 
  -4   3   8       22.63       23.02     16.29 o 
  -3   3   8      954.32      969.69     37.08 o 
  -2   3   8     7467.40     7457.27    126.88 o 
  -1   3   8    27271.98    28600.00    181.27 o 
   0   3   8     6948.50     7049.46     69.61 o 
   1   3   8     5334.12     5103.10     59.37 o 
   2   3   8      139.37      192.88     16.95 o 
   3   3   8     3408.79     3369.60     50.04 o 
   4   3   8     6203.02     6162.13     79.12 o 
   5   3   8    20975.82    21644.86    158.73 o 
   6   3   8     3627.44     3763.99     56.30 o 
   7   3   8      754.68      789.70     38.41 o 
   8   3   8      428.89      462.94     37.96 o 
   9   3   8     9164.85     8941.00    116.90 o 
  10   3   8     6162.36     6089.05     98.50 o 
  11   3   8     7522.82     7239.21    110.14 o 
  12   3   8      375.89      391.78     35.43 o 
  13   3   8     1165.88     1282.21     52.43 o 
  14   3   8     4091.50     4053.02     89.00 o 
  15   3   8      986.65     1116.14     55.39 o 
  16   3   8     3831.70     3885.67     92.40 o 
  17   3   8      558.05      645.29     49.77 o 
  18   3   8        7.07       30.54     27.77 o 
  19   3   8      114.28       88.21     31.91 o 
 -20   4   8       15.83      -16.72     50.51 o 
 -19   4   8      146.85       70.64     44.27 o 
 -18   4   8     3917.13     4052.33    134.99 o 
 -17   4   8      444.57      492.94     71.61 o 
 -16   4   8     5646.24     5656.49    184.19 o 
 -15   4   8        0.62       -6.01     23.31 o 
 -14   4   8      395.11      460.58     40.42 o 
 -13   4   8      348.53      292.93     34.87 o 
 -12   4   8     5648.37     5660.59    106.11 o 
 -11   4   8     1274.29     1239.53     53.52 o 
 -10   4   8     3010.04     2935.21     90.64 o 
  -9   4   8       42.59       18.26     22.52 o 
  -8   4   8     2374.09     2640.35     72.47 o 
  -7   4   8      554.95      641.43     40.50 o 
  -6   4   8    12596.71    12465.24    150.01 o 
  -5   4   8      403.88      450.04     34.00 o 
  -4   4   8     7671.55     7740.34    110.80 o 
  -3   4   8     1631.49     1546.03     50.95 o 
  -2   4   8     6456.02     6544.13    116.70 o 
  -1   4   8     6290.49     6214.39    143.25 o 
   0   4   8    18221.08    18114.03    143.21 o 
   1   4   8      234.60      264.13     19.04 o 
   2   4   8        0.05       -7.25     12.82 o 
   3   4   8     5740.07     5475.75     66.51 o 
   4   4   8    18046.04    18550.57    143.15 o 
   5   4   8     4378.36     4450.65     62.52 o 
   6   4   8     6638.26     6368.20     76.76 o 
   7   4   8      899.49      856.01     33.11 o 
   8   4   8      203.60      211.29     46.97 o 
   9   4   8     6152.05     6180.17    112.86 o 
  10   4   8     4636.56     4509.13     84.92 o 
  11   4   8     2422.23     2484.62     77.17 o 
  12   4   8     5832.15     5714.02    123.49 o 
  13   4   8      145.35       99.11     27.27 o 
  14   4   8     1505.21     1374.23     55.78 o 
  15   4   8     2719.16     2771.47     77.20 o 
  16   4   8     2986.23     2848.69     80.75 o 
  17   4   8      414.75      419.03     42.78 o 
  18   4   8      315.26      351.05     40.76 o 
 -19   5   8       80.70       96.33     46.08 o 
 -18   5   8       75.00       59.10     43.22 o 
 -17   5   8     1033.84     1059.86     60.57 o 
 -16   5   8        6.52       47.60     29.07 o 
 -15   5   8      388.01      452.30     42.22 o 
 -14   5   8      565.35      605.67     45.55 o 
 -13   5   8      173.38      126.93     30.93 o 
 -12   5   8        0.65      -16.70     24.54 o 
 -11   5   8     2687.05     2613.68     74.99 o 
 -10   5   8     2306.77     2274.66     69.02 o 
  -9   5   8      211.45      232.17     31.33 o 
  -8   5   8      320.83      274.75     41.79 o 
  -7   5   8     2475.10     2391.54     68.02 o 
  -6   5   8      589.19      484.74     38.40 o 
  -5   5   8     1597.81     1735.28     58.12 o 
  -4   5   8        0.80        9.09     22.31 o 
  -3   5   8        0.79      -11.83     26.22 o 
  -2   5   8      212.49      238.75     29.05 o 
  -1   5   8     9549.24     9446.37    126.27 o 
   0   5   8       99.02       30.71     23.86 o 
   1   5   8     2978.58     3117.54     64.00 o 
   2   5   8       24.30        0.20     17.31 o 
   3   5   8     3910.35     3898.51     57.75 o 
   4   5   8      188.90      234.05     22.15 o 
   5   5   8     1956.76     1980.27     56.53 o 
   6   5   8        9.11       11.75     17.17 o 
   7   5   8     1806.38     1561.67     42.66 o 
   8   5   8       45.39       51.87     22.84 o 
   9   5   8     2930.06     2909.12     69.74 o 
  10   5   8     1410.03     1319.66     58.66 o 
  11   5   8     1039.26      996.98     51.94 o 
  12   5   8       13.67        1.98     22.05 o 
  13   5   8      474.30      464.15     39.11 o 
  14   5   8      273.27      268.30     34.30 o 
  15   5   8     1083.81     1147.11     56.47 o 
  16   5   8       25.37       -7.52     34.92 o 
  17   5   8      343.54      225.02     36.67 o 
 -18   6   8        0.72       41.31     41.97 o 
 -17   6   8       84.46       68.44     32.52 o 
 -16   6   8       49.53       29.18     29.62 o 
 -15   6   8      274.63      188.33     35.21 o 
 -14   6   8      298.13      184.49     54.75 o 
 -13   6   8     1215.29     1238.26     59.83 o 
 -12   6   8        0.10       -5.06     25.45 o 
 -11   6   8      659.19      627.29     46.73 o 
 -10   6   8      307.63      264.44     35.21 o 
  -9   6   8     1484.11     1388.46     68.01 o 
  -8   6   8       50.60       39.24     25.61 o 
  -7   6   8       75.01       63.69     25.52 o 
  -6   6   8      564.97      555.44     85.58 o 
  -5   6   8       83.26      106.51     26.43 o 
  -4   6   8       15.22       -3.96     21.29 o 
  -3   6   8      225.74      249.00     31.11 o 
  -2   6   8      206.10      234.09     41.42 o 
  -1   6   8     1915.35     2018.46     62.01 o 
   0   6   8      158.76      110.64     27.27 o 
   1   6   8     2040.22     1944.98     90.57 o 
   2   6   8     1039.39      995.20     46.86 o 
   3   6   8      374.34      458.42     40.52 o 
   4   6   8        2.60       -8.17     26.20 o 
   5   6   8      535.46      563.45     34.15 o 
   6   6   8     1060.42     1120.10     44.11 o 
   7   6   8      358.39      345.40     41.48 o 
   8   6   8     1576.75     1503.76     53.09 o 
   9   6   8      109.09       79.35     25.48 o 
  10   6   8       62.79       43.62     23.92 o 
  11   6   8      243.51      188.16     34.47 o 
  12   6   8      709.47      652.92     45.01 o 
  13   6   8      548.86      577.68     42.83 o 
  14   6   8      641.66      586.49     44.50 o 
  15   6   8      110.56       81.02     28.96 o 
  16   6   8       12.18       33.02     27.13 o 
  17   6   8       19.60       32.42     29.29 o 
 -17   7   8      271.58      409.90    101.83 o 
 -16   7   8     1997.01     1636.88     72.06 o 
 -15   7   8      539.58      422.76     45.43 o 
 -14   7   8     1167.28     1251.88     62.01 o 
 -13   7   8      371.86      322.16     39.17 o 
 -12   7   8       48.87       92.58     30.82 o 
 -11   7   8     1931.85     2136.73     72.93 o 
 -10   7   8     1133.35     1081.15     78.19 o 
  -9   7   8      586.34      602.39     44.91 o 
  -8   7   8     1653.89     1761.61     63.77 o 
  -7   7   8     1068.78     1046.52     88.26 o 
  -6   7   8       10.38       -0.90     27.66 o 
  -5   7   8     3393.96     3273.11    115.71 o 
  -4   7   8     3260.95     3304.65     80.82 o 
  -3   7   8     3474.57     3712.22    107.18 o 
  -2   7   8      583.46      626.52     73.85 o 
  -1   7   8     2268.84     2221.67     65.09 o 
   0   7   8       12.52        5.62     22.53 o 
   1   7   8     4699.35     4774.01     93.58 o 
   2   7   8     4143.34     4260.50     88.50 o 
   3   7   8        2.21       32.03     29.95 o 
   4   7   8     2140.91     2188.59     98.17 o 
   5   7   8     2114.20     2100.32     68.85 o 
   6   7   8        3.13      -30.04     30.41 o 
   7   7   8     1281.68     1249.44     48.61 o 
   8   7   8      855.91      842.02     53.70 o 
   9   7   8      411.64      394.19     43.61 o 
  10   7   8      669.21      678.16     52.52 o 
  11   7   8     2106.24     2070.07     78.29 o 
  12   7   8      284.47      278.94     41.58 o 
  13   7   8     1291.34     1491.54     70.39 o 
  14   7   8     1064.24     1105.58     56.29 o 
  15   7   8       19.68       21.40     28.16 o 
  16   7   8        8.71      -43.78     36.53 o 
 -16   8   8     3158.22     2927.12     94.59 o 
 -15   8   8       96.42       97.75     34.94 o 
 -14   8   8       10.51      -11.02     27.92 o 
 -13   8   8      196.72      248.44     39.07 o 
 -12   8   8      962.73      934.68     73.09 o 
 -11   8   8        0.16      -25.02     26.83 o 
 -10   8   8      855.01      856.82     54.24 o 
  -9   8   8      483.89      488.76     43.86 o 
  -8   8   8      422.81      319.98     38.05 o 
  -7   8   8     1693.79     1570.59     81.64 o 
  -6   8   8     2982.76     2980.98     91.61 o 
  -5   8   8      327.33      262.76     35.77 o 
  -4   8   8     1140.93     1069.51     54.35 o 
  -3   8   8     3662.89     3534.25     85.82 o 
  -2   8   8       89.52      147.07     31.89 o 
  -1   8   8      323.53      344.53     43.12 o 
   0   8   8      752.84      689.52     44.85 o 
   1   8   8     1261.42     1262.65     54.23 o 
   2   8   8       83.14       52.58     26.99 o 
   3   8   8     1757.70     1782.43     62.19 o 
   4   8   8     1998.92     1924.35     64.65 o 
   5   8   8      805.12      808.97     47.56 o 
   6   8   8      538.75      676.03     45.28 o 
   7   8   8      772.95      768.81     47.56 o 
   8   8   8      334.32      263.13     41.85 o 
   9   8   8     4237.54     4338.90    105.87 o 
  10   8   8      713.71      846.21     58.00 o 
  11   8   8      168.69      177.70     40.10 o 
  12   8   8     1516.95     1490.96    105.17 o 
  13   8   8     1255.58     1404.37     69.99 o 
  14   8   8        2.08       23.64     39.87 o 
 -14   9   8        0.06        0.58     33.25 o 
 -13   9   8       16.60        4.36     40.50 o 
 -12   9   8        0.11      -39.67     27.55 o 
 -11   9   8      127.85      121.33     35.66 o 
 -10   9   8      180.40      133.71     34.87 o 
  -9   9   8        0.78      -14.00     32.93 o 
  -8   9   8       33.03       51.83     30.67 o 
  -7   9   8      327.60      307.87     38.62 o 
  -6   9   8      193.37      177.84     35.65 o 
  -5   9   8      482.84      468.12     43.13 o 
  -4   9   8      371.42      351.38     39.33 o 
  -3   9   8      346.51      271.78     37.22 o 
  -2   9   8       81.52       53.13     27.91 o 
  -1   9   8      658.81      613.07     45.36 o 
   0   9   8      114.74      153.79     31.80 o 
   1   9   8      166.82      169.88     31.85 o 
   2   9   8       36.00       44.06     27.63 o 
   3   9   8     1165.04     1162.72     70.33 o 
   4   9   8      935.40      897.91     67.31 o 
   5   9   8      214.08      224.91     38.28 o 
   6   9   8       38.70       49.98     26.88 o 
   7   9   8      337.73      402.75     55.78 o 
   8   9   8      222.12      226.67     55.70 o 
   9   9   8     1066.85     1037.87     78.35 o 
  10   9   8      321.40      342.62     56.78 o 
  11   9   8      241.18      198.55     67.13 o 
  12   9   8       15.71       -9.76     34.54 o 
  13   9   8      770.01      667.59     57.18 o 
 -12  10   8       34.31        1.38     33.09 o 
 -11  10   8      211.21      169.34     46.17 o 
 -10  10   8      102.68       64.88     34.49 o 
  -9  10   8     1016.40      958.60     60.29 o 
  -8  10   8      427.82      397.21     44.83 o 
  -7  10   8       74.13       73.87     33.03 o 
  -6  10   8       10.81      -28.64     26.56 o 
  -5  10   8      542.69      524.66     65.41 o 
  -4  10   8      364.88      338.44     40.81 o 
  -3  10   8     1868.36     1823.47     69.87 o 
  -2  10   8      159.58      160.47     34.96 o 
  -1  10   8       10.72       14.48     27.82 o 
   0  10   8      676.18      687.17     50.61 o 
   1  10   8     2441.72     2479.17     88.49 o 
   2  10   8     2137.48     2206.54     74.37 o 
   3  10   8      278.78      240.20     36.74 o 
   4  10   8      217.72      147.02     33.82 o 
   5  10   8        0.67      -11.77     26.35 o 
   6  10   8      543.52      579.98    128.58 o 
   7  10   8     1246.86     1266.89     81.94 o 
   8  10   8     1136.92     1160.62     80.02 o 
   9  10   8      222.42       40.59     66.65 o 
  10  10   8        4.58       18.91     64.35 o 
  11  10   8      101.68       69.42     70.11 o 
  -9  11   8      221.75      238.47     42.06 o 
  -8  11   8     1354.65     1383.02     69.67 o 
  -7  11   8       14.31        3.63     31.75 o 
  -6  11   8        9.15      -25.67     28.99 o 
  -5  11   8      274.74      243.94     68.24 o 
  -4  11   8     2792.04     2859.09     88.23 o 
  -3  11   8      908.60      924.79     58.50 o 
  -2  11   8      970.97     1040.23     73.78 o 
  -1  11   8      173.06      140.45     35.40 o 
   0  11   8      194.01      181.11     36.64 o 
   1  11   8      626.67      781.18     53.83 o 
   2  11   8     1992.46     1952.06     73.92 o 
   3  11   8      893.91      956.76    101.71 o 
   4  11   8      415.96      334.43     91.79 o 
   5  11   8       19.05       30.44     61.12 o 
   6  11   8      360.60      357.49     91.56 o 
   7  11   8      935.94     1026.11    127.54 o 
   8  11   8     1268.41     1157.81    135.15 o 
  -5  12   8      415.87      387.31     84.66 o 
  -4  12   8      118.38      120.81     52.47 o 
  -3  12   8     1208.45     1160.25     79.81 o 
  -2  12   8       60.12       80.45     41.38 o 
  -1  12   8      512.04      440.15     58.85 o 
   0  12   8      247.13      237.52     51.63 o 
   1  12   8     1389.83     1308.09     84.61 o 
   2  12   8      598.33      565.58     64.17 o 
   3  12   8      553.13      601.97    108.40 o 
 -20   1   9      479.22      537.39     92.95 o 
 -19   1   9      204.49      251.63     72.65 o 
 -18   1   9      129.31      167.25     47.74 o 
 -17   1   9      537.01      521.95     57.23 o 
 -16   1   9     1553.34     1323.60     75.08 o 
 -15   1   9       42.49        6.13     32.94 o 
 -14   1   9     1247.76     1354.85     71.14 o 
 -13   1   9     2433.30     2325.89     95.25 o 
 -12   1   9       66.85       73.32     33.12 o 
 -11   1   9      296.45      238.80     32.13 o 
 -10   1   9     3905.48     4141.54     83.87 o 
  -9   1   9      161.67      148.72     26.98 o 
  -8   1   9     1614.39     1537.40     64.37 o 
  -7   1   9     1447.53     1572.26     49.95 o 
  -6   1   9      102.12       60.62     21.20 o 
  -5   1   9     3878.96     4072.12     79.83 o 
  -4   1   9     2979.89     2955.21     50.00 o 
  -3   1   9     3676.40     3767.61     56.41 o 
  -2   1   9    11080.07    11559.06    108.39 o 
  -1   1   9     2319.19     2263.38     49.83 o 
   0   1   9      155.10      128.72     21.65 o 
   1   1   9     2567.74     2591.82     50.00 o 
   2   1   9     5050.69     5094.19     72.17 o 
   3   1   9       19.96        9.57     15.63 o 
   4   1   9     5460.15     5603.75     87.35 o 
   5   1   9     4068.60     4208.80     85.53 o 
   6   1   9      427.53      470.01     24.83 o 
   7   1   9     1244.09     1299.79     45.73 o 
   8   1   9     3669.30     3546.92     71.97 o 
   9   1   9     1504.74     1518.86     50.16 o 
  10   1   9      950.33      959.08     48.98 o 
  11   1   9      606.29      602.58     38.89 o 
  12   1   9      755.11      769.04     52.46 o 
  13   1   9      803.08      833.19     47.97 o 
  14   1   9     1739.32     1805.60     78.84 o 
  15   1   9        5.17       -4.92     23.56 o 
  16   1   9       32.53       85.17     28.50 o 
  17   1   9      281.20      225.17     39.02 o 
  18   1   9      756.71      818.00     55.90 o 
 -20   2   9        6.38      -26.75     51.66 o 
 -19   2   9     1540.62     1783.30    136.54 o 
 -18   2   9     1563.17     1700.50    130.54 o 
 -17   2   9       14.66       22.14     53.51 o 
 -16   2   9      626.25      401.31     82.11 o 
 -15   2   9     4232.10     4387.68    178.51 o 
 -14   2   9     1138.74     1194.63     69.38 o 
 -13   2   9     3745.34     3770.86    105.55 o 
 -12   2   9     4068.79     4087.01     86.77 o 
 -11   2   9     1779.56     1713.76     58.50 o 
 -10   2   9      170.91      151.87     28.61 o 
  -9   2   9     8850.48     8357.21    207.61 o 
  -8   2   9      342.73      392.28     32.82 o 
  -7   2   9     2082.99     2182.88     57.65 o 
  -6   2   9      835.05      914.15     41.57 o 
  -5   2   9     9416.08     9404.01    115.95 o 
  -4   2   9       94.55      169.49     40.38 o 
  -3   2   9    10511.15    10512.58    122.99 o 
  -2   2   9     1570.40     1700.91     37.75 o 
  -1   2   9        8.85       27.34     13.84 o 
   0   2   9     1031.97     1027.22     33.50 o 
   1   2   9     6461.52     6494.03     80.28 o 
   2   2   9      845.86      852.20     34.43 o 
   3   2   9    13678.24    13634.36    114.37 o 
   4   2   9     1620.03     1648.91     38.61 o 
   5   2   9      289.70      270.20     22.08 o 
   6   2   9     4932.65     4921.68     83.98 o 
   7   2   9     6686.61     6683.69     96.32 o 
   8   2   9       55.04       61.24     21.72 o 
   9   2   9     2310.44     2306.18     60.42 o 
  10   2   9     2773.79     2841.68     68.24 o 
  11   2   9     1372.44     1380.54     51.94 o 
  12   2   9     2626.66     2578.29     69.41 o 
  13   2   9     3703.65     3637.11     83.94 o 
  14   2   9      259.58      324.86     35.13 o 
  15   2   9     1045.56      978.13     52.80 o 
  16   2   9      493.93      488.16     42.69 o 
  17   2   9     1042.25     1030.80     76.13 o 
  18   2   9      469.35      532.94     47.00 o 
 -19   3   9     1110.12     1187.33    123.85 o 
 -18   3   9      438.59      418.84     94.10 o 
 -17   3   9       66.64       47.05     64.35 o 
 -16   3   9      308.28      293.15     49.41 o 
 -15   3   9      648.03      655.54     61.01 o 
 -14   3   9     3541.20     3688.47    341.92 o 
 -13   3   9      228.99      167.65     40.06 o 
 -12   3   9      543.31      492.59     53.21 o 
 -11   3   9      336.67      340.88     45.48 o 
 -10   3   9     4343.92     4405.55    113.51 o 
  -9   3   9      796.38      888.85     92.03 o 
  -8   3   9    10812.46    11288.31    180.76 o 
  -7   3   9      269.18      350.42     30.46 o 
  -6   3   9       28.83       12.00     19.67 o 
  -5   3   9       59.91       45.98     20.30 o 
  -4   3   9    13226.36    13337.27    144.47 o 
  -3   3   9      953.52     1030.35     40.81 o 
  -2   3   9     7575.14     7561.45    101.25 o 
  -1   3   9      854.88      988.51     29.24 o 
   0   3   9      652.74      702.99     26.73 o 
   1   3   9      284.40      332.63     20.77 o 
   2   3   9     8257.57     8503.55     85.08 o 
   3   3   9      395.56      343.13     25.03 o 
   4   3   9     1122.16     1150.24     34.34 o 
   5   3   9       27.63       23.26     16.00 o 
   6   3   9     1348.43     1437.92     53.13 o 
   7   3   9      179.21      199.99     27.96 o 
   8   3   9     5371.26     5381.57    101.10 o 
   9   3   9      200.38      205.04     32.32 o 
  10   3   9     1030.40      956.30     47.09 o 
  11   3   9      118.46      145.77     27.34 o 
  12   3   9     9095.29     8821.11    166.32 o 
  13   3   9     1573.10     1501.64     57.38 o 
  14   3   9     1705.11     1772.59     70.57 o 
  15   3   9       86.93      102.65     29.01 o 
  16   3   9      358.05      355.91     39.90 o 
  17   3   9        1.79        2.87     26.44 o 
  18   3   9     1330.39     1236.80     64.57 o 
 -19   4   9     1014.90     1065.09    122.24 o 
 -18   4   9      891.06      976.53     59.15 o 
 -17   4   9       25.38       52.68     28.45 o 
 -16   4   9     1986.86     2051.65    127.07 o 
 -15   4   9      124.50       91.95     37.36 o 
 -14   4   9      101.18      105.87     29.01 o 
 -13   4   9     2786.88     2651.03     76.69 o 
 -12   4   9     3104.62     3047.75     80.38 o 
 -11   4   9        1.23      -33.34     22.22 o 
 -10   4   9     5138.45     5176.73    100.20 o 
  -9   4   9     3328.33     3044.36     76.63 o 
  -8   4   9     1052.76      944.55     47.70 o 
  -7   4   9      941.95      874.94     46.01 o 
  -6   4   9    11374.52    11250.09    145.22 o 
  -5   4   9      474.38      455.66     36.67 o 
  -4   4   9      462.08      465.76     35.60 o 
  -3   4   9     2384.86     2526.60     65.06 o 
  -2   4   9     3354.45     3219.96     72.75 o 
  -1   4   9      241.88      191.17     27.47 o 
   0   4   9     7809.81     8253.24    126.44 o 
   1   4   9     4282.69     4281.76     57.69 o 
   2   4   9      279.58      287.45     24.93 o 
   3   4   9      225.84      274.25     23.16 o 
   4   4   9     7247.97     7382.75     82.99 o 
   5   4   9       10.80        2.57     21.84 o 
   6   4   9     3449.88     3459.04     57.99 o 
   7   4   9       16.45      -11.53     20.39 o 
   8   4   9     1096.07     1144.71     47.83 o 
   9   4   9      321.59      298.89     39.95 o 
  10   4   9     1675.01     1700.16     56.33 o 
  11   4   9      164.16      142.45     27.72 o 
  12   4   9      247.90      235.78     32.26 o 
  13   4   9      696.03      823.98     47.65 o 
  14   4   9      110.51       65.38     26.67 o 
  15   4   9      603.12      697.94     68.08 o 
  16   4   9     1671.65     1710.56     68.44 o 
  17   4   9      680.37      651.75     56.36 o 
 -18   5   9      687.82      594.71     62.00 o 
 -17   5   9     2770.04     2752.27    160.27 o 
 -16   5   9      850.08      906.05     56.71 o 
 -15   5   9     1154.98     1146.21     59.48 o 
 -14   5   9      169.36      113.10     50.09 o 
 -13   5   9     2108.04     2064.79     70.77 o 
 -12   5   9     2197.02     2252.79     73.43 o 
 -11   5   9    12118.68    11967.51    165.92 o 
 -10   5   9        3.42      -33.90     22.60 o 
  -9   5   9      811.01      800.52     47.06 o 
  -8   5   9     1163.03     1259.11     53.95 o 
  -7   5   9    10736.48    10358.41    144.10 o 
  -6   5   9      847.81      887.59     54.01 o 
  -5   5   9    19138.02    18874.94    204.64 o 
  -4   5   9        7.22       -5.06     21.77 o 
  -3   5   9       53.37       61.96     35.15 o 
  -2   5   9      255.72      272.27     31.65 o 
  -1   5   9    17316.67    17753.97    192.44 o 
   0   5   9     1157.13     1169.53     50.93 o 
   1   5   9     6329.80     6294.06    124.91 o 
   2   5   9       76.21       70.66     24.79 o 
   3   5   9     9311.44     9409.19    108.68 o 
   4   5   9      150.51      167.80     24.17 o 
   5   5   9    16659.28    16895.46    142.61 o 
   6   5   9      169.62      143.92     27.45 o 
   7   5   9     2744.96     2653.96     68.21 o 
   8   5   9      503.54      544.94     38.80 o 
   9   5   9     5759.37     5900.91     99.96 o 
  10   5   9      410.49      311.12     46.70 o 
  11   5   9     4682.65     4959.11    108.69 o 
  12   5   9       14.14        1.89     22.42 o 
  13   5   9      162.64       82.46     28.22 o 
  14   5   9       11.88       -6.28     22.98 o 
  15   5   9     3404.39     3460.74     88.42 o 
  16   5   9      119.68       92.19     31.05 o 
  17   5   9      840.22      773.39     53.70 o 
 -17   6   9      722.83      709.34     54.97 o 
 -16   6   9     1816.20     1954.78     76.21 o 
 -15   6   9      128.81       59.04     37.46 o 
 -14   6   9      165.32      115.61     55.71 o 
 -13   6   9      641.33      660.84     64.19 o 
 -12   6   9     6836.91     6708.17    126.02 o 
 -11   6   9      649.23      568.65     45.27 o 
 -10   6   9     3714.90     3741.19    110.79 o 
  -9   6   9       30.28        4.63     25.02 o 
  -8   6   9     1459.96     1389.22     90.39 o 
  -7   6   9       20.15       42.53     25.86 o 
  -6   6   9    11876.86    11562.95    156.64 o 
  -5   6   9        9.97        9.70     23.28 o 
  -4   6   9     1394.74     1338.09     54.48 o 
  -3   6   9     1286.80     1213.11     58.81 o 
  -2   6   9     7126.21     7302.67    117.13 o 
  -1   6   9      186.31      177.16     29.57 o 
   0   6   9    17292.92    17442.66    194.92 o 
   1   6   9       75.91       86.06     26.56 o 
   2   6   9        0.78       21.32     26.82 o 
   3   6   9     1613.27     1585.63     57.32 o 
   4   6   9     7197.25     7325.71    117.23 o 
   5   6   9     1584.68     1696.85     52.00 o 
   6   6   9     4526.67     4414.61     78.63 o 
   7   6   9     3507.13     3634.42    110.85 o 
   8   6   9      323.67      256.63     45.97 o 
   9   6   9      572.76      612.13     74.58 o 
  10   6   9     6979.21     7195.76    115.79 o 
  11   6   9      151.93      196.27     34.82 o 
  12   6   9     2433.40     2387.97     71.57 o 
  13   6   9        7.03       -8.37     44.06 o 
  14   6   9     1275.88     1298.06     60.34 o 
  15   6   9      273.32      268.04     37.38 o 
  16   6   9     2088.74     2025.09     92.91 o 
 -16   7   9      682.79      521.74     51.16 o 
 -15   7   9      648.59      585.98     70.54 o 
 -14   7   9      482.07      482.92     80.66 o 
 -13   7   9      330.67      365.52     41.87 o 
 -12   7   9      378.72      368.63     42.08 o 
 -11   7   9     2679.60     2620.15     81.28 o 
 -10   7   9        2.19       -8.34     24.82 o 
  -9   7   9      425.95      473.97     42.81 o 
  -8   7   9     1161.71     1182.39     57.66 o 
  -7   7   9     3291.96     3192.43     83.53 o 
  -6   7   9       66.16       36.22     26.71 o 
  -5   7   9     5448.66     5454.71    106.78 o 
  -4   7   9      815.62      821.18     64.93 o 
  -3   7   9      503.12      421.01     38.20 o 
  -2   7   9      201.09      184.46     30.75 o 
  -1   7   9     5957.03     5822.44    106.74 o 
   0   7   9      352.62      361.58     42.55 o 
   1   7   9     2192.80     2232.59     67.69 o 
   2   7   9     1464.87     1512.25     64.90 o 
   3   7   9     3582.56     3873.19    111.17 o 
   4   7   9      842.71      908.77     70.77 o 
   5   7   9     6831.68     6844.52    117.17 o 
   6   7   9      781.74      702.64     46.44 o 
   7   7   9     1208.17     1243.07    109.21 o 
   8   7   9        8.21       31.08     41.36 o 
   9   7   9     8269.74     8129.46    145.35 o 
  10   7   9      470.29      477.20     67.90 o 
  11   7   9     3059.05     3048.13     93.87 o 
  12   7   9     1071.23     1070.89     64.79 o 
  13   7   9      480.30      488.51     52.06 o 
  14   7   9       88.67       57.67     33.99 o 
  15   7   9     1754.05     1865.66     82.87 o 
 -15   8   9     1409.10     1368.19     70.88 o 
 -14   8   9       71.24       66.31     37.48 o 
 -13   8   9     1418.31     1299.56     65.92 o 
 -12   8   9       77.98       44.59     31.66 o 
 -11   8   9       18.12        4.89     27.80 o 
 -10   8   9      504.35      482.48     48.87 o 
  -9   8   9     2090.40     2222.96     75.98 o 
  -8   8   9      104.72       76.56     32.61 o 
  -7   8   9     2107.03     2224.94     73.77 o 
  -6   8   9      282.79      236.94     36.28 o 
  -5   8   9       72.20       66.80     29.63 o 
  -4   8   9     1527.76     1737.39     65.92 o 
  -3   8   9    13411.56    13231.53    277.19 o 
  -2   8   9      855.07      767.49     48.67 o 
  -1   8   9      770.45      752.50     47.38 o 
   0   8   9      771.97      820.56     58.86 o 
   1   8   9     5183.01     5167.01    125.25 o 
   2   8   9        4.28        1.18     24.73 o 
   3   8   9     3262.49     3133.67     81.69 o 
   4   8   9      901.50      877.00     50.17 o 
   5   8   9       41.91       17.32     26.27 o 
   6   8   9      169.22      178.04     57.41 o 
   7   8   9     3663.36     3733.31    123.83 o 
   8   8   9     1466.07     1509.71     85.60 o 
   9   8   9     2138.34     2076.82     98.25 o 
  10   8   9     1869.34     1954.34     97.88 o 
  11   8   9     1101.53     1230.75    128.20 o 
  12   8   9       27.09       12.73     43.43 o 
  13   8   9     3092.74     3241.61    132.85 o 
 -13   9   9       29.39        0.73     31.79 o 
 -12   9   9      406.33      377.39     51.22 o 
 -11   9   9       65.96       77.67     33.25 o 
 -10   9   9     1354.25     1388.35     65.95 o 
  -9   9   9      229.39      228.46     39.01 o 
  -8   9   9     4703.05     4505.14    128.12 o 
  -7   9   9        8.41       -7.18     29.08 o 
  -6   9   9        0.44      -12.37     27.19 o 
  -5   9   9      128.59      125.93     33.83 o 
  -4   9   9     7870.07     7677.54    135.40 o 
  -3   9   9       92.32       24.37     28.51 o 
  -2   9   9     4694.03     4644.28    103.87 o 
  -1   9   9      106.99       84.74     31.21 o 
   0   9   9     1578.91     1596.87     64.07 o 
   1   9   9      226.81      245.92     37.82 o 
   2   9   9     7184.51     7389.15    130.00 o 
   3   9   9       23.82       -4.26     29.44 o 
   4   9   9     1736.44     1754.39     74.89 o 
   5   9   9      207.38      170.71     33.92 o 
   6   9   9     2319.25     2590.57     95.50 o 
   7   9   9      225.04       99.08     67.35 o 
   8   9   9     4102.61     4019.06    156.49 o 
   9   9   9       75.50        3.56     39.37 o 
  10   9   9       22.55       26.46     56.74 o 
  11   9   9      133.90      127.75     49.30 o 
  12   9   9     3340.28     3569.76    134.80 o 
 -11  10   9       17.12       21.44     33.59 o 
 -10  10   9       69.75      129.86     49.74 o 
  -9  10   9     2150.02     2161.11     81.41 o 
  -8  10   9       32.64      -25.16     30.01 o 
  -7  10   9     1767.92     1789.73     73.27 o 
  -6  10   9       53.31       34.92     36.67 o 
  -5  10   9      929.77      812.64     55.36 o 
  -4  10   9      363.53      381.97     43.13 o 
  -3  10   9     4986.42     5009.49    112.02 o 
  -2  10   9        2.19       10.45     32.31 o 
  -1  10   9       86.89      103.06     34.96 o 
   0  10   9       26.92       11.18     27.80 o 
   1  10   9     2591.54     2740.48     83.41 o 
   2  10   9       32.87       52.43     30.40 o 
   3  10   9     4100.06     4177.87    112.35 o 
   4  10   9      200.12      168.14     50.50 o 
   5  10   9      108.86       60.66     33.38 o 
   6  10   9       18.40       29.03     50.63 o 
   7  10   9     3560.58     3612.27    196.97 o 
   8  10   9      262.20      239.89     53.32 o 
   9  10   9      948.39      839.86     76.61 o 
  -8  11   9      341.18      300.07     46.44 o 
  -7  11   9      508.49      366.04     46.91 o 
  -6  11   9       38.02       23.04     31.97 o 
  -5  11   9      230.65      187.18     38.80 o 
  -4  11   9      843.74      847.23     58.65 o 
  -3  11   9        0.39       -3.95     28.78 o 
  -2  11   9      337.67      355.41     44.27 o 
  -1  11   9       88.52       66.29     33.90 o 
   0  11   9       21.37       -5.37     29.28 o 
   1  11   9       62.13       57.57     32.23 o 
   2  11   9     1406.07     1383.45     66.72 o 
   3  11   9      313.08      363.14     44.67 o 
   4  11   9      324.84      252.88     50.40 o 
   5  11   9      483.91      588.59    107.48 o 
   6  11   9      344.19      492.42    101.25 o 
 -20   0  10     2089.74     2311.01    148.30 o 
 -19   0  10     1574.75     2021.09    135.62 o 
 -18   0  10     2276.84     2197.07    137.23 o 
 -17   0  10     1064.45     1015.04    101.71 o 
 -16   0  10      816.41      994.06     98.48 o 
 -15   0  10      661.93      807.93     89.26 o 
 -14   0  10     8021.91     7785.46    220.72 o 
 -13   0  10     4812.93     4798.68    167.21 o 
 -12   0  10      343.39      269.62     56.74 o 
 -11   0  10      622.91      632.87     77.26 o 
 -10   0  10     2883.74     2774.59    124.78 o 
  -9   0  10    11431.93    11098.60    244.48 o 
  -8   0  10     8250.43     8528.12    205.04 o 
  -7   0  10     6299.78     6266.24    169.75 o 
  -6   0  10     1751.88     1720.62     61.55 o 
  -5   0  10    11089.72    11224.57    156.28 o 
  -4   0  10     1310.00     1063.60     71.04 o 
  -3   0  10    18948.59    18971.97    250.82 o 
  -2   0  10     2370.59     2614.43     72.78 o 
  -1   0  10      811.32      782.75     52.24 o 
   0   0  10      342.45      319.74     35.17 o 
   1   0  10     8543.88     9065.41    145.53 o 
   2   0  10     2560.83     2630.84     79.42 o 
   3   0  10    16959.61    16653.35    303.41 o 
   4   0  10     3103.88     3253.71     89.04 o 
   5   0  10       18.52       52.41     32.75 o 
   6   0  10       67.15       16.82     28.53 o 
   7   0  10    14806.60    14927.00    221.06 o 
   8   0  10       66.73       53.86     30.18 o 
   9   0  10      380.88      380.66     47.27 o 
  10   0  10      729.50      800.53     60.99 o 
  11   0  10     2416.57     2358.57     93.47 o 
  12   0  10      969.18     1063.40     74.27 o 
  13   0  10     8071.94     7862.05    177.96 o 
  14   0  10       56.63      120.90     42.73 o 
  15   0  10     2371.94     2442.73    105.84 o 
  16   0  10      498.51      466.79     69.31 o 
  17   0  10     1116.47     1193.08     87.65 o 
  18   0  10       23.17       41.81     44.99 o 
 -19   1  10     2409.41     2747.15    158.22 o 
 -18   1  10     1063.35     1078.01    112.55 o 
 -17   1  10        8.94      101.25     56.28 o 
 -16   1  10       73.43       53.35     39.11 o 
 -15   1  10     4722.74     4687.85    123.86 o 
 -14   1  10     2505.11     2601.17     93.24 o 
 -13   1  10     4441.07     4680.88    117.19 o 
 -12   1  10     2270.55     2281.46     83.91 o 
 -11   1  10     1978.88     1793.52     75.02 o 
 -10   1  10     1826.60     1879.74     77.14 o 
  -9   1  10     6695.21     6692.21    124.93 o 
  -8   1  10    11816.65    12110.58    143.85 o 
  -7   1  10     3467.10     3532.00     96.55 o 
  -6   1  10     1825.26     1882.97     62.52 o 
  -5   1  10     2826.66     2820.24     64.04 o 
  -4   1  10    11529.85    11506.20    134.04 o 
  -3   1  10     6918.71     6719.57     81.36 o 
  -2   1  10     9883.84    10213.30    104.92 o 
  -1   1  10        9.28       -4.50     15.59 o 
   0   1  10       29.31       52.67     43.31 o 
   1   1  10     8321.87     8315.61     96.95 o 
   2   1  10     6822.87     7176.56     91.12 o 
   3   1  10     6198.83     6274.14    112.34 o 
   4   1  10     2046.65     1888.30     50.97 o 
   5   1  10      212.73      234.73     25.89 o 
   6   1  10     2873.03     2976.46     64.48 o 
   7   1  10     3989.18     3990.69     76.17 o 
   8   1  10    11965.71    11885.18    160.66 o 
   9   1  10      356.43      379.08     32.83 o 
  10   1  10       80.78       36.49     22.80 o 
  11   1  10     1093.08     1169.01     50.36 o 
  12   1  10     5961.20     6131.29    107.54 o 
  13   1  10      251.56      202.79     31.57 o 
  14   1  10     5176.13     5118.69    103.45 o 
  15   1  10      167.44      175.74     33.38 o 
  16   1  10       16.92       10.43     26.20 o 
  17   1  10      298.75      230.37     36.92 o 
  18   1  10     1997.64     1910.46     74.29 o 
 -19   2  10      154.11      135.62     72.19 o 
 -18   2  10        2.09       33.67     59.97 o 
 -17   2  10     1759.36     1702.35    128.00 o 
 -16   2  10      646.15      927.17    104.25 o 
 -15   2  10       68.29       17.76     54.89 o 
 -14   2  10      248.06      209.65     66.65 o 
 -13   2  10     3802.70     3959.62    163.29 o 
 -12   2  10      772.43      857.22     63.62 o 
 -11   2  10     1410.35     1391.40     56.78 o 
 -10   2  10     5071.41     5090.56     93.21 o 
  -9   2  10      530.56      504.25     37.97 o 
  -8   2  10     1427.00     1369.07     52.52 o 
  -7   2  10    10094.70    10020.30    164.08 o 
  -6   2  10     3797.46     3842.37     97.38 o 
  -5   2  10     4380.78     4613.58     81.89 o 
  -4   2  10     4368.28     4753.80     82.69 o 
  -3   2  10     3816.52     3875.36     74.40 o 
  -2   2  10      993.36      984.91     43.27 o 
  -1   2  10     3477.17     3499.70     57.85 o 
   0   2  10    12852.44    12873.91    123.91 o 
   1   2  10      354.71      376.84     26.18 o 
   2   2  10     1868.12     1868.44     48.00 o 
   3   2  10     4799.77     4917.94     76.82 o 
   4   2  10      410.00      422.22     25.35 o 
   5   2  10     1155.18     1152.42     36.18 o 
   6   2  10     7507.16     7197.73    101.64 o 
   7   2  10       32.73       25.58     21.46 o 
   8   2  10     3273.68     2975.89     70.18 o 
   9   2  10     5576.65     5742.15    123.07 o 
  10   2  10     1958.35     2119.11     61.74 o 
  11   2  10        0.00       -1.80     21.14 o 
  12   2  10     3582.06     3407.41     80.90 o 
  13   2  10     2383.28     2450.60     80.66 o 
  14   2  10        7.57       22.95     24.35 o 
  15   2  10      161.06      169.63     33.11 o 
  16   2  10      942.07     1048.00     57.57 o 
  17   2  10      181.79      184.20     36.06 o 
 -19   3  10        3.67       47.20     38.83 o 
 -18   3  10     1661.53     1583.95     84.76 o 
 -17   3  10     1728.92     1926.30    137.92 o 
 -16   3  10     2984.33     3032.45    158.91 o 
 -15   3  10      545.14      648.33     89.95 o 
 -14   3  10       15.65      -22.45     30.54 o 
 -13   3  10     2296.00     2344.62     92.21 o 
 -12   3  10     2789.17     2815.01    122.58 o 
 -11   3  10     6014.23     5977.64    138.28 o 
 -10   3  10     2405.78     2575.37     91.65 o 
  -9   3  10     1417.41     1514.93     73.45 o 
  -8   3  10      492.81      549.70     51.29 o 
  -7   3  10     2895.42     2830.95     90.42 o 
  -6   3  10     7153.31     7181.58    142.05 o 
  -5   3  10     7222.85     7213.31    146.23 o 
  -4   3  10      580.51      655.43     37.10 o 
  -3   3  10       55.78       75.60     22.06 o 
  -2   3  10     3315.42     3536.03     71.64 o 
  -1   3  10    11353.87    11433.28    138.89 o 
   0   3  10     5801.90     5689.99     80.43 o 
   1   3  10     7117.28     7163.38     78.67 o 
   2   3  10      236.26      242.94     26.89 o 
   3   3  10     1304.60     1324.89     44.23 o 
   4   3  10     1600.29     1600.49     42.26 o 
   5   3  10    19231.91    19105.56    152.98 o 
   6   3  10     1041.96     1028.30     44.29 o 
   7   3  10     4433.84     4621.33     83.96 o 
   8   3  10      300.46      279.86     36.49 o 
   9   3  10     1647.72     1676.10     55.38 o 
  10   3  10     3598.11     3632.38     79.91 o 
  11   3  10     4678.31     4730.84     92.90 o 
  12   3  10      606.15      588.65     58.59 o 
  13   3  10       17.48      -22.56     22.08 o 
  14   3  10       16.26       24.59     25.45 o 
  15   3  10     3624.81     3591.97     90.06 o 
  16   3  10      157.68      118.75     31.95 o 
  17   3  10     1349.85     1408.24     68.40 o 
 -18   4  10      653.42      696.27     73.57 o 
 -17   4  10     1348.49     1504.25    139.65 o 
 -16   4  10     1055.97     1098.87     60.31 o 
 -15   4  10     1313.69     1354.90     61.78 o 
 -14   4  10       76.62       82.21     31.94 o 
 -13   4  10        1.54       -8.53     24.85 o 
 -12   4  10     2808.42     3137.20     84.54 o 
 -11   4  10     2808.89     2689.93     76.99 o 
 -10   4  10     1352.10     1369.99     57.34 o 
  -9   4  10     1369.67     1410.88     67.53 o 
  -8   4  10      905.72      878.37     56.30 o 
  -7   4  10      664.37      574.47     41.61 o 
  -6   4  10     3977.77     3912.63     85.61 o 
  -5   4  10     9839.12     9812.77    136.52 o 
  -4   4  10     1128.26     1178.53     51.33 o 
  -3   4  10       27.91       27.73     29.78 o 
  -2   4  10     5796.14     5700.61     99.60 o 
  -1   4  10     6343.56     6301.59    104.52 o 
   0   4  10     7769.56     7279.88    134.93 o 
   1   4  10     1661.34     1575.61     54.94 o 
   2   4  10      170.83      157.74     22.59 o 
   3   4  10     3032.01     3106.01     53.84 o 
   4   4  10     6889.25     6983.85     83.15 o 
   5   4  10     2595.68     2629.76     52.33 o 
   6   4  10     5906.40     5699.42     92.04 o 
   7   4  10      355.79      343.22     33.36 o 
   8   4  10     1270.48     1369.69     50.94 o 
   9   4  10     1293.27     1287.36     50.54 o 
  10   4  10     5401.39     5491.41     98.53 o 
  11   4  10      516.00      594.27     41.57 o 
  12   4  10     1278.56     1309.66     55.64 o 
  13   4  10      422.51      358.33     37.78 o 
  14   4  10      841.59      759.70     50.02 o 
  15   4  10      225.23      204.68     46.77 o 
  16   4  10     2342.86     2377.89     78.02 o 
 -18   5  10      117.79      137.59     37.46 o 
 -17   5  10      237.99      276.84     46.41 o 
 -16   5  10      574.95      510.63     48.04 o 
 -15   5  10      268.00      238.04     37.78 o 
 -14   5  10      136.12      139.56     33.36 o 
 -13   5  10       55.83       83.11     30.38 o 
 -12   5  10      715.02      662.68     51.96 o 
 -11   5  10     1212.20     1153.01     56.91 o 
 -10   5  10      446.63      503.29     64.10 o 
  -9   5  10      934.45      955.11     51.63 o 
  -8   5  10       13.38       -4.04     23.66 o 
  -7   5  10     5032.17     4997.18     99.99 o 
  -6   5  10      354.94      330.53     35.25 o 
  -5   5  10     1179.62     1101.84     51.48 o 
  -4   5  10       26.63       25.64     23.72 o 
  -3   5  10      390.51      461.07     58.06 o 
  -2   5  10      766.44      708.62     42.63 o 
  -1   5  10     3412.51     3305.83     77.92 o 
   0   5  10     4122.72     4124.54     86.75 o 
   1   5  10     3741.09     3679.06     97.75 o 
   2   5  10        1.30        6.84     21.82 o 
   3   5  10      232.75      181.70     29.11 o 
   4   5  10       48.12       53.93     30.40 o 
   5   5  10     7178.24     7402.83    100.32 o 
   6   5  10       83.05       45.15     49.65 o 
   7   5  10      858.15      883.92     45.35 o 
   8   5  10      179.42      164.08     29.40 o 
   9   5  10      884.97      989.88     48.57 o 
  10   5  10      202.20      252.78     37.39 o 
  11   5  10      508.07      516.50     44.28 o 
  12   5  10      183.55      216.48     40.38 o 
  13   5  10      130.78       92.65     29.83 o 
  14   5  10       12.41       28.21     30.07 o 
  15   5  10      763.37      816.16     52.27 o 
  16   5  10      174.84      181.12     35.78 o 
 -17   6  10        2.38        0.27     33.64 o 
 -16   6  10       16.62       29.27     52.68 o 
 -15   6  10       33.73       19.40     30.29 o 
 -14   6  10      721.03      753.80     53.51 o 
 -13   6  10       74.14       35.91     29.87 o 
 -12   6  10      612.97      573.58     48.08 o 
 -11   6  10        4.09       12.70     27.07 o 
 -10   6  10      404.12      396.83     41.20 o 
  -9   6  10      367.72      382.85     40.61 o 
  -8   6  10     2101.42     1911.56     79.47 o 
  -7   6  10     1266.43     1211.76     57.80 o 
  -6   6  10      637.80      504.16     66.43 o 
  -5   6  10     1230.76     1285.79     56.61 o 
  -4   6  10      742.03      832.04     48.27 o 
  -3   6  10     2376.18     2289.10     69.24 o 
  -2   6  10      521.84      550.32     41.42 o 
  -1   6  10      588.95      645.94     43.10 o 
   0   6  10      112.64       74.28     26.36 o 
   1   6  10      194.90      204.33     32.51 o 
   2   6  10      356.87      346.99     49.39 o 
   3   6  10     2233.67     2229.07     67.93 o 
   4   6  10      191.46      161.88     30.94 o 
   5   6  10        2.44       14.99     32.02 o 
   6   6  10      165.91      195.27     46.59 o 
   7   6  10     1519.65     1658.89    106.21 o 
   8   6  10       11.40        5.47     28.49 o 
   9   6  10     1311.84     1318.21     63.36 o 
  10   6  10       38.33       46.68     31.46 o 
  11   6  10       15.06       10.30     28.66 o 
  12   6  10       71.38       54.84     33.02 o 
  13   6  10      619.34      586.02     45.43 o 
  14   6  10        0.09      -13.36     26.18 o 
  15   6  10      294.10      267.72     38.71 o 
 -16   7  10      258.28      305.15     51.86 o 
 -15   7  10      365.96      335.43     45.75 o 
 -14   7  10      290.92      223.64     49.11 o 
 -13   7  10     1335.42     1367.88     66.97 o 
 -12   7  10      257.50      212.29     36.68 o 
 -11   7  10      601.39      639.09     49.21 o 
 -10   7  10     1406.92     1190.62     79.76 o 
  -9   7  10      331.64      258.76     37.20 o 
  -8   7  10      515.33      425.60     42.26 o 
  -7   7  10     3646.38     3474.91     90.55 o 
  -6   7  10      377.02      474.33     43.32 o 
  -5   7  10      770.16      663.25     47.60 o 
  -4   7  10      562.64      499.97     43.48 o 
  -3   7  10     2576.02     2257.59     71.41 o 
  -2   7  10      869.37      749.26     74.13 o 
  -1   7  10     2358.50     2217.49     69.67 o 
   0   7  10      296.13      337.71     37.14 o 
   1   7  10       55.23       73.99     26.90 o 
   2   7  10     1264.05     1225.36     66.70 o 
   3   7  10      397.32      389.02     37.26 o 
   4   7  10      931.34      892.99     49.44 o 
   5   7  10     1909.25     2008.00     68.56 o 
   6   7  10      909.91      935.02     87.41 o 
   7   7  10      124.00      126.88     43.67 o 
   8   7  10     2723.97     2601.97    107.30 o 
   9   7  10     2089.25     2311.47    117.40 o 
  10   7  10       38.55       67.17     34.10 o 
  11   7  10     1305.19     1439.39     70.78 o 
  12   7  10      520.69      493.50     50.80 o 
  13   7  10        5.33       30.91     37.07 o 
  14   7  10      333.00      302.53     46.19 o 
 -14   8  10      130.91      181.33     40.46 o 
 -13   8  10       11.47      -21.83     28.32 o 
 -12   8  10      824.73      814.04     67.76 o 
 -11   8  10      415.39      321.98     42.24 o 
 -10   8  10       97.79       45.57     30.98 o 
  -9   8  10      679.36      593.26     83.22 o 
  -8   8  10     1709.63     1671.70     68.57 o 
  -7   8  10       10.53      -10.59     36.81 o 
  -6   8  10     1723.53     1813.44     69.13 o 
  -5   8  10      757.66      638.00     47.85 o 
  -4   8  10      287.03      296.49     37.00 o 
  -3   8  10      265.17      339.53     39.92 o 
  -2   8  10     2964.17     2920.57     82.54 o 
  -1   8  10      370.50      375.59     39.40 o 
   0   8  10      883.54      973.34     52.74 o 
   1   8  10     1713.33     1611.45     63.69 o 
   2   8  10      192.51      166.54     32.34 o 
   3   8  10      278.57      222.29     54.57 o 
   4   8  10      548.43      605.81     58.80 o 
   5   8  10      683.88      624.04     57.99 o 
   6   8  10      366.75      446.72     59.46 o 
   7   8  10     1261.30     1408.21     84.63 o 
   8   8  10      583.48      608.26     67.92 o 
   9   8  10        0.29       16.90     38.24 o 
  10   8  10     1346.42     1459.57     92.09 o 
  11   8  10      183.55      152.90     49.70 o 
  12   8  10       46.00       92.72     61.58 o 
 -12   9  10      310.62      233.34     42.88 o 
 -11   9  10      202.13      166.20     49.18 o 
 -10   9  10      254.50      200.76     56.89 o 
  -9   9  10      267.80      199.79     42.55 o 
  -8   9  10       11.75       13.61     30.18 o 
  -7   9  10      160.13      135.98     50.15 o 
  -6   9  10       48.39       41.08     35.50 o 
  -5   9  10      670.02      660.10     50.39 o 
  -4   9  10      160.96      131.87     34.54 o 
  -3   9  10      154.65      149.42     34.43 o 
  -2   9  10      267.89      237.69     37.73 o 
  -1   9  10      653.88      647.27     48.52 o 
   0   9  10      163.36      185.38     35.48 o 
   1   9  10      370.13      347.10     39.66 o 
   2   9  10       22.82       18.16     27.28 o 
   3   9  10        0.93      -24.96     25.29 o 
   4   9  10      116.77      116.54     33.06 o 
   5   9  10      346.72      278.68     37.93 o 
   6   9  10        2.10       99.64     65.50 o 
   7   9  10        3.58       55.57     41.71 o 
   8   9  10       10.42      -16.20     39.63 o 
   9   9  10      176.51      132.67     47.70 o 
  10   9  10       74.29       -5.80     40.06 o 
 -10  10  10      317.53      342.70     48.93 o 
  -9  10  10      304.24      263.99     45.21 o 
  -8  10  10     1138.79     1055.81     83.98 o 
  -7  10  10      252.07      281.59     43.78 o 
  -6  10  10       35.26       -0.38     36.13 o 
  -5  10  10      100.84      114.93     34.76 o 
  -4  10  10      283.25      203.61     53.92 o 
  -3  10  10      864.95      917.62     58.18 o 
  -2  10  10      431.80      341.24     42.75 o 
  -1  10  10      288.19      308.25     40.90 o 
   0  10  10      176.86      100.11     67.13 o 
   1  10  10      778.17      834.24     55.35 o 
   2  10  10       30.11        4.62     28.90 o 
   3  10  10     1224.73     1261.52     62.82 o 
   4  10  10       63.21      113.57     33.78 o 
   5  10  10        0.07      -21.84     50.11 o 
   6  10  10       40.55       31.36     43.72 o 
   7  10  10      794.44      823.12    135.62 o 
   8  10  10        2.50      -44.97     55.12 o 
  -6  11  10        8.89      -38.59     41.22 o 
  -5  11  10       15.36       -0.77     31.23 o 
  -4  11  10     1398.82     1397.85     69.94 o 
  -3  11  10     1207.51     1215.40     97.82 o 
  -2  11  10     1264.77     1372.93     68.81 o 
  -1  11  10       90.58       57.08     34.91 o 
   0  11  10      176.30      142.26     37.78 o 
   1  11  10      190.63      194.78     56.83 o 
   2  11  10     2147.41     2157.14     80.31 o 
   3  11  10      270.59      218.01     41.09 o 
   4  11  10      735.05      672.21     65.75 o 
 -19   1  11     1592.83     1495.00    129.85 o 
 -18   1  11        0.22       -9.92     54.66 o 
 -17   1  11      216.96      225.33     73.11 o 
 -16   1  11      568.27      584.21     84.88 o 
 -15   1  11      787.18      735.05     93.41 o 
 -14   1  11      137.83       84.68     91.91 o 
 -13   1  11     2643.26     2504.26     90.24 o 
 -12   1  11      245.85      259.02     59.39 o 
 -11   1  11      290.58      295.79     44.32 o 
 -10   1  11      867.52      975.91     62.86 o 
  -9   1  11     2767.94     2675.06    171.94 o 
  -8   1  11      484.48      655.73     52.05 o 
  -7   1  11     2503.61     2452.76     65.02 o 
  -6   1  11     3138.98     3221.11     71.76 o 
  -5   1  11       56.33        1.60     22.00 o 
  -4   1  11     3928.32     3968.47     77.94 o 
  -3   1  11     6707.36     6926.86    106.73 o 
  -2   1  11      175.98      188.54     27.47 o 
  -1   1  11     3741.36     3988.37     66.53 o 
   0   1  11      638.49      740.02     43.84 o 
   1   1  11      576.72      656.99     34.07 o 
   2   1  11      825.12      889.01     38.51 o 
   3   1  11     4159.40     4152.60    138.25 o 
   4   1  11      136.81      132.59     24.91 o 
   5   1  11      661.35      665.64     37.03 o 
   6   1  11     4476.52     4569.14     81.80 o 
   7   1  11      584.97      667.07     39.01 o 
   8   1  11     6374.32     6337.43    101.43 o 
   9   1  11      620.97      652.24     41.33 o 
  10   1  11      125.44      107.50     27.30 o 
  11   1  11       98.92       81.75     26.45 o 
  12   1  11     2041.94     1976.07     65.17 o 
  13   1  11      628.14      612.86     45.07 o 
  14   1  11      947.53      978.30     54.81 o 
  15   1  11      259.31      231.92     35.58 o 
  16   1  11        5.43       -6.93     26.68 o 
  17   1  11       11.52       10.28     31.63 o 
 -19   2  11       23.29       -1.38     64.35 o 
 -18   2  11     1502.35     1602.48    131.70 o 
 -17   2  11       84.00       -3.69     59.50 o 
 -16   2  11      645.61      669.08     93.18 o 
 -15   2  11      401.05      419.53     79.34 o 
 -14   2  11     5516.19     5557.95    200.89 o 
 -13   2  11        7.20      -12.22     48.20 o 
 -12   2  11     2554.29     2601.15    138.61 o 
 -11   2  11      941.13      911.26     92.72 o 
 -10   2  11     1250.23     1400.21    103.79 o 
  -9   2  11     1861.35     1795.69     77.28 o 
  -8   2  11     6582.66     6867.80    108.32 o 
  -7   2  11     1611.43     1634.16     59.33 o 
  -6   2  11     3795.32     3696.63     77.58 o 
  -5   2  11     5041.41     4771.35     93.53 o 
  -4   2  11     4070.98     4293.52    100.77 o 
  -3   2  11     1397.17     1391.59     51.80 o 
  -2   2  11    10604.12    10848.60    136.46 o 
  -1   2  11     1697.57     1603.57     55.45 o 
   0   2  11      437.59      416.19     28.71 o 
   1   2  11     1270.25     1261.23     42.57 o 
   2   2  11     6239.21     6440.19     89.67 o 
   3   2  11     1420.96     1311.73     45.52 o 
   4   2  11     7176.66     7173.17     84.97 o 
   5   2  11     2072.74     2057.96     70.34 o 
   6   2  11      635.23      589.34     43.22 o 
   7   2  11     4362.50     4277.48    113.00 o 
   8   2  11     7159.26     7064.89    108.06 o 
   9   2  11     2085.99     2175.33     63.02 o 
  10   2  11     1783.79     1783.94     60.65 o 
  11   2  11     1296.11     1253.67     53.93 o 
  12   2  11     1478.84     1357.66     56.07 o 
  13   2  11     1413.81     1338.54     57.73 o 
  14   2  11     1624.43     1536.08     61.62 o 
  15   2  11      189.70      167.22     33.51 o 
  16   2  11       62.85       42.78     29.30 o 
 -18   3  11       26.36      -82.34     62.04 o 
 -17   3  11      470.58      407.08     90.18 o 
 -16   3  11       12.70      -56.05     55.12 o 
 -15   3  11     2285.13     2391.27    144.84 o 
 -14   3  11      242.28      185.43     67.35 o 
 -13   3  11     3633.63     3544.47    164.91 o 
 -12   3  11      188.69      182.54     50.63 o 
 -11   3  11      361.55      306.82     46.53 o 
 -10   3  11      129.81       94.19     53.05 o 
  -9   3  11     6863.97     6688.53    181.05 o 
  -8   3  11       34.21      -10.03     82.45 o 
  -7   3  11     3996.80     4000.44    109.50 o 
  -6   3  11      320.74      331.85     44.79 o 
  -5   3  11     2460.05     2533.84     88.56 o 
  -4   3  11      682.51      697.53     56.23 o 
  -3   3  11     3673.59     3582.55    108.63 o 
  -2   3  11      772.59      788.33     42.55 o 
  -1   3  11      774.24      787.88     43.85 o 
   0   3  11      822.67      917.83     44.93 o 
   1   3  11      920.47      882.51     56.46 o 
   2   3  11      196.78      187.68     25.07 o 
   3   3  11     5138.41     5204.77     75.78 o 
   4   3  11      820.06      889.33     36.21 o 
   5   3  11       27.21       -2.28     17.48 o 
   6   3  11      141.64      173.72     27.54 o 
   7   3  11     1567.87     1630.88     54.29 o 
   8   3  11     1518.49     1587.71     54.06 o 
   9   3  11      675.26      744.69     43.30 o 
  10   3  11      823.09      813.05     46.17 o 
  11   3  11      451.32      498.89     38.95 o 
  12   3  11      177.27      183.23     30.68 o 
  13   3  11     1183.98     1078.71     55.33 o 
  14   3  11      854.62      842.66     51.50 o 
  15   3  11       43.82       66.95     46.74 o 
  16   3  11        5.17       25.98     27.06 o 
 -18   4  11      203.58      214.05     48.92 o 
 -17   4  11     1382.32     1270.22     80.80 o 
 -16   4  11       39.59       15.85     34.45 o 
 -15   4  11      219.44      236.69     46.69 o 
 -14   4  11      563.53      560.91     60.23 o 
 -13   4  11      506.23      391.58     41.95 o 
 -12   4  11       85.48       36.59     27.36 o 
 -11   4  11     2505.76     2760.07     80.20 o 
 -10   4  11     1017.07     1133.81     73.17 o 
  -9   4  11      624.33      766.14     55.24 o 
  -8   4  11     1279.99     1308.40     56.57 o 
  -7   4  11      235.64      208.40     31.71 o 
  -6   4  11      525.56      557.48     41.64 o 
  -5   4  11     1507.67     1514.11     58.18 o 
  -4   4  11     1752.89     1913.39     90.67 o 
  -3   4  11       18.55      -27.35     21.31 o 
  -2   4  11        5.50       10.68     22.97 o 
  -1   4  11     5591.15     5598.30    101.43 o 
   0   4  11       40.03       20.71     22.50 o 
   1   4  11       22.96      -10.16     22.99 o 
   2   4  11     1615.55     1559.04     56.29 o 
   3   4  11     3966.15     4007.71     90.86 o 
   4   4  11      342.98      301.85     28.62 o 
   5   4  11     1390.17     1509.08     42.96 o 
   6   4  11     1596.95     1644.84     54.58 o 
   7   4  11        4.25       -3.76     21.79 o 
   8   4  11     1386.09     1274.20     67.72 o 
   9   4  11     2685.46     2537.87     68.32 o 
  10   4  11       92.39       85.16     32.06 o 
  11   4  11     1899.97     1907.89     80.64 o 
  12   4  11      852.09      760.86     47.82 o 
  13   4  11      101.96       93.24     28.41 o 
  14   4  11      103.29       91.56     30.46 o 
  15   4  11      406.68      429.10     43.35 o 
 -17   5  11       14.40      -31.53     42.67 o 
 -16   5  11     2654.68     2906.31     91.32 o 
 -15   5  11       74.49       12.48     30.63 o 
 -14   5  11      112.11       87.12     31.47 o 
 -13   5  11        0.61      -28.84     26.36 o 
 -12   5  11     4686.06     4682.22    107.14 o 
 -11   5  11     1119.89     1113.01     59.11 o 
 -10   5  11     5279.27     5285.40    110.17 o 
  -9   5  11      215.45      220.65     41.44 o 
  -8   5  11     3181.73     3012.00     96.13 o 
  -7   5  11     2621.59     2559.45    107.57 o 
  -6   5  11     7715.86     7925.36    130.37 o 
  -5   5  11     1011.62      912.64     50.87 o 
  -4   5  11     2674.46     2730.00     96.15 o 
  -3   5  11       37.71       24.44     23.63 o 
  -2   5  11     1523.62     1516.32     94.07 o 
  -1   5  11     3258.77     3252.65     79.58 o 
   0   5  11     8606.32     8707.14    158.03 o 
   1   5  11     3369.69     3333.91    176.44 o 
   2   5  11      826.49      843.52     48.36 o 
   3   5  11       36.24       51.99     33.57 o 
   4   5  11     2889.32     3172.29     93.81 o 
   5   5  11     6997.73     6967.65    117.18 o 
   6   5  11     5776.67     5931.68    191.08 o 
   7   5  11      617.61      623.14     48.62 o 
   8   5  11      445.11      406.27     43.89 o 
   9   5  11     2489.48     2493.78     81.78 o 
  10   5  11     3112.34     3283.83     80.26 o 
  11   5  11     3693.68     3641.04     85.99 o 
  12   5  11     1598.91     1655.72     62.64 o 
  13   5  11      281.89      264.77     37.21 o 
  14   5  11      201.93      210.91     36.42 o 
  15   5  11      677.62      708.29     53.10 o 
 -16   6  11       49.83       48.08     33.69 o 
 -15   6  11     1657.70     1654.70     82.72 o 
 -14   6  11       73.56       11.13     29.39 o 
 -13   6  11      622.96      556.51     67.31 o 
 -12   6  11      229.21      173.51     39.23 o 
 -11   6  11     6511.96     6550.80    179.00 o 
 -10   6  11      146.36      170.68     35.26 o 
  -9   6  11     3164.79     3107.61     87.32 o 
  -8   6  11      274.52      204.94     36.56 o 
  -7   6  11     9249.06     8808.57    143.44 o 
  -6   6  11     1951.35     1921.56     68.68 o 
  -5   6  11    12278.12    11953.34    167.37 o 
  -4   6  11     2154.99     2246.50     71.84 o 
  -3   6  11        0.29      -32.91     22.22 o 
  -2   6  11      533.38      493.54     40.51 o 
  -1   6  11     9347.72     9527.01    143.53 o 
   0   6  11     2780.72     2863.66     78.92 o 
   1   6  11     8131.55     8037.51    155.83 o 
   2   6  11       77.69       44.82     25.05 o 
   3   6  11      106.41       88.68     27.49 o 
   4   6  11     5398.00     5530.22    106.54 o 
   5   6  11    13260.04    13102.90    172.86 o 
   6   6  11     3440.27     3261.19    115.74 o 
   7   6  11      706.54      640.87     65.66 o 
   8   6  11       33.50       44.49     35.25 o 
   9   6  11     1585.93     1564.35    119.59 o 
  10   6  11     1354.30     1325.23     67.73 o 
  11   6  11     1689.84     1972.70     77.97 o 
  12   6  11     1785.75     1660.82    108.18 o 
  13   6  11       40.93        2.69     31.46 o 
  14   6  11       78.93       69.73     37.03 o 
 -15   7  11      494.40      460.71     49.82 o 
 -14   7  11       68.77       82.38     34.26 o 
 -13   7  11      587.74      557.94     59.63 o 
 -12   7  11     1709.36     1714.86     71.96 o 
 -11   7  11      104.54      115.44     34.46 o 
 -10   7  11      899.53      892.61     69.32 o 
  -9   7  11      769.19      891.40    100.96 o 
  -8   7  11      488.06      476.01     44.90 o 
  -7   7  11      144.38      142.85     33.78 o 
  -6   7  11     5472.40     5255.49    111.36 o 
  -5   7  11     1140.99     1198.02     94.55 o 
  -4   7  11      658.93      754.48     49.96 o 
  -3   7  11     2690.61     2606.54    112.18 o 
  -2   7  11     2133.53     2101.76     70.51 o 
  -1   7  11       21.99       22.73     25.34 o 
   0   7  11     3511.66     3429.56     87.08 o 
   1   7  11     4664.22     4600.91    100.02 o 
   2   7  11       36.73       19.53     25.84 o 
   3   7  11     2026.48     2048.94     96.78 o 
   4   7  11     1331.36     1426.28     61.36 o 
   5   7  11      242.00      304.10     35.87 o 
   6   7  11     2503.90     2548.10    105.60 o 
   7   7  11      340.48      356.77     65.27 o 
   8   7  11       66.66       74.29     41.56 o 
   9   7  11       36.77        3.99     36.81 o 
  10   7  11     1933.21     2175.77    176.44 o 
  11   7  11     2126.02     2272.72    149.68 o 
  12   7  11      213.80      193.48     51.84 o 
  13   7  11      190.46      133.59     39.18 o 
 -13   8  11      195.40      196.76     41.45 o 
 -12   8  11      827.04      812.17     59.12 o 
 -11   8  11      366.78      277.94     42.35 o 
 -10   8  11      452.45      372.45     44.69 o 
  -9   8  11       28.21       20.84     31.01 o 
  -8   8  11     2274.55     2251.72     79.59 o 
  -7   8  11      436.97      552.77     48.43 o 
  -6   8  11       22.51       33.35     29.10 o 
  -5   8  11      510.17      522.98     47.26 o 
  -4   8  11     4545.38     4339.80    103.18 o 
  -3   8  11      222.34      258.15     68.19 o 
  -2   8  11     3271.67     3220.93     88.69 o 
  -1   8  11     3678.21     3768.53     94.45 o 
   0   8  11       70.93       74.45     29.36 o 
   1   8  11      254.02      260.30     60.87 o 
   2   8  11     2784.27     2836.42     83.17 o 
   3   8  11     2797.26     2641.87     80.14 o 
   4   8  11     1280.62     1234.36     59.69 o 
   5   8  11      728.09      700.69     48.61 o 
   6   8  11      515.48      550.94     64.78 o 
   7   8  11       23.64       49.40     42.36 o 
   8   8  11     1652.88     1656.48     93.79 o 
   9   8  11      994.28     1244.74    109.21 o 
  10   8  11        7.13      -51.13     38.66 o 
  11   8  11      101.01      106.06    121.89 o 
 -11   9  11        6.89       15.89     33.01 o 
 -10   9  11      113.85      132.07     39.14 o 
  -9   9  11     1660.97     1697.59     74.41 o 
  -8   9  11       56.18       49.13     40.72 o 
  -7   9  11     3937.75     3627.87    100.73 o 
  -6   9  11      121.53      107.48     35.01 o 
  -5   9  11      280.40      266.87     84.31 o 
  -4   9  11       94.53      111.48     34.59 o 
  -3   9  11     4861.97     4756.93    111.42 o 
  -2   9  11      680.41      640.38     50.20 o 
  -1   9  11      205.81      190.29     35.53 o 
   0   9  11        7.10       -9.46     26.50 o 
   1   9  11     2039.87     2004.49     73.87 o 
   2   9  11     1699.47     1670.66     97.89 o 
   3   9  11     4655.13     4779.61    109.90 o 
   4   9  11      770.89      649.10     72.28 o 
   5   9  11       13.24       11.12     39.86 o 
   6   9  11       68.24       95.92     46.92 o 
   7   9  11     2164.04     2189.18    106.20 o 
   8   9  11     1165.62     1124.26     86.22 o 
   9   9  11      672.10      646.40     71.85 o 
  -8  10  11     3073.95     3102.31    119.32 o 
  -7  10  11     1096.78     1091.01     66.30 o 
  -6  10  11      195.77       90.41     43.49 o 
  -5  10  11        3.37      -29.54     35.12 o 
  -4  10  11     1887.62     1934.78     98.87 o 
  -3  10  11      480.99      451.43     47.73 o 
  -2  10  11     2298.13     2294.79    121.62 o 
  -1  10  11       15.85        6.21     29.93 o 
   0  10  11       95.34      124.54     36.86 o 
   1  10  11      322.87      298.44     61.97 o 
   2  10  11     1812.13     1757.16     73.48 o 
   3  10  11      849.17      877.56     59.01 o 
   4  10  11      584.27      579.10     50.12 o 
   5  10  11       28.88       21.99     43.22 o 
   6  10  11      637.99      548.62    108.05 o 
  -2  11  11       67.58       69.56     34.93 o 
  -1  11  11       36.58       80.52     36.58 o 
   0  11  11       57.54       48.34     35.40 o 
 -16   0  12        1.75       86.03     56.28 o 
 -15   0  12      819.70      750.04     93.41 o 
 -14   0  12     8812.40     8804.66    244.71 o 
 -13   0  12      579.57      473.50     77.26 o 
 -12   0  12     7482.43     7232.16    212.65 o 
 -11   0  12      232.29      143.00     54.66 o 
 -10   0  12     1039.59      950.00     86.26 o 
  -9   0  12     1661.81     1746.40    105.86 o 
  -8   0  12    14655.24    14962.73    304.44 o 
  -7   0  12      150.05      128.24     53.51 o 
  -6   0  12     5658.02     5814.65    173.90 o 
  -5   0  12      624.06      563.45     72.42 o 
  -4   0  12    15088.78    15410.40    302.14 o 
  -3   0  12      240.88      139.77     56.97 o 
  -2   0  12    24063.81    24296.29    456.90 o 
  -1   0  12       30.58      -15.68     38.98 o 
   0   0  12      211.97      329.60     42.49 o 
   1   0  12       63.60       54.14     32.24 o 
   2   0  12    10481.25    10722.66    257.62 o 
   3   0  12      626.66      676.13    115.55 o 
   4   0  12    23569.84    22906.65    290.49 o 
   5   0  12     3567.47     3566.13    104.48 o 
   6   0  12     1582.65     1483.68     72.24 o 
   7   0  12       66.96      -15.12     28.49 o 
   8   0  12    28305.92    26853.31    346.73 o 
   9   0  12      202.24      251.71     49.59 o 
  10   0  12     3554.66     3723.58    119.16 o 
  11   0  12      412.59      373.92     53.17 o 
  12   0  12     2042.74     2140.59    164.33 o 
  13   0  12      258.66      270.46     51.78 o 
  14   0  12     3449.07     3564.05    128.87 o 
  15   0  12      180.35      220.91     53.00 o 
  16   0  12      132.15      109.02     50.51 o 
 -18   1  12       66.85      -35.06     55.81 o 
 -17   1  12     1579.30     1849.96    134.23 o 
 -16   1  12      601.19      634.49     92.95 o 
 -15   1  12      713.14      738.05     94.56 o 
 -14   1  12     1103.00     1073.63    105.63 o 
 -13   1  12     7651.97     8130.04    238.94 o 
 -12   1  12       14.56       44.97     53.97 o 
 -11   1  12     1268.72     1430.30     72.80 o 
 -10   1  12      562.90      462.89     49.98 o 
  -9   1  12     7659.31     7707.97    147.19 o 
  -8   1  12       51.76       23.34     33.67 o 
  -7   1  12     7271.25     7074.68    136.40 o 
  -6   1  12       88.85      134.35     35.29 o 
  -5   1  12      661.36      684.05     42.28 o 
  -4   1  12      441.53      460.13     38.56 o 
  -3   1  12    18879.51    18797.90    197.72 o 
  -2   1  12      109.58       29.44     27.43 o 
  -1   1  12     8168.80     7954.43    143.96 o 
   0   1  12      413.16      450.57     31.75 o 
   1   1  12     4697.78     4741.50     78.05 o 
   2   1  12      251.65      212.16     27.92 o 
   3   1  12    14082.17    14128.63    148.79 o 
   4   1  12      870.36      846.57     51.40 o 
   5   1  12        8.56        3.72     20.72 o 
   6   1  12      470.61      357.28     32.39 o 
   7   1  12     6346.45     6301.48    111.87 o 
   8   1  12       68.26       91.64     26.08 o 
   9   1  12     5011.32     5189.26     96.51 o 
  10   1  12      243.56      251.87     40.98 o 
  11   1  12      475.49      483.52     40.93 o 
  12   1  12       26.19       27.30     25.33 o 
  13   1  12     2081.29     2053.83     69.86 o 
  14   1  12      475.65      546.09     45.83 o 
  15   1  12      916.38      925.78     90.08 o 
  16   1  12      244.00      191.14     39.98 o 
 -18   2  12      799.99      610.04    103.10 o 
 -17   2  12      375.04      473.27     89.49 o 
 -16   2  12      173.14      132.16     69.88 o 
 -15   2  12     1745.59     1820.90    131.23 o 
 -14   2  12       68.44      -20.76     54.43 o 
 -13   2  12        9.09      -18.45     54.20 o 
 -12   2  12      782.89      679.69     89.03 o 
 -11   2  12      581.57      546.15     81.88 o 
 -10   2  12      390.20      266.85     66.65 o 
  -9   2  12     1465.62     1608.71    109.09 o 
  -8   2  12     1639.08     1737.41    110.48 o 
  -7   2  12       22.61       23.62     33.39 o 
  -6   2  12      937.45     1008.67     49.67 o 
  -5   2  12     7192.14     7371.08    113.11 o 
  -4   2  12        9.59      -25.09     23.39 o 
  -3   2  12      193.71      140.68     49.53 o 
  -2   2  12     1024.54      973.56     48.82 o 
  -1   2  12     9996.82    10415.53    156.09 o 
   0   2  12     1505.70     1449.39     84.85 o 
   1   2  12     2427.14     2582.84     71.81 o 
   2   2  12      821.78      857.00     40.67 o 
   3   2  12      237.51      263.66     28.87 o 
   4   2  12       58.66       45.25     28.83 o 
   5   2  12     2155.95     2306.03     61.32 o 
   6   2  12      772.31      791.89     59.66 o 
   7   2  12     2108.51     2180.80     61.63 o 
   8   2  12     2596.59     2617.80     68.64 o 
   9   2  12      878.04      886.60     47.73 o 
  10   2  12      236.37      267.00     42.18 o 
  11   2  12     4353.33     4173.65    199.61 o 
  12   2  12     1296.21     1229.44     56.60 o 
  13   2  12        0.19       23.55     25.71 o 
  14   2  12      636.34      632.13     48.32 o 
  15   2  12      931.41      859.55     55.13 o 
 -17   3  12      643.23      664.93    103.79 o 
 -16   3  12     1992.58     2296.48    149.22 o 
 -15   3  12      216.00      146.23     71.50 o 
 -14   3  12      228.11      121.09     66.19 o 
 -13   3  12       45.28       -9.69     57.20 o 
 -12   3  12     2986.81     2933.04    153.61 o 
 -11   3  12       28.88        1.61     52.36 o 
 -10   3  12     2818.64     2789.26    144.38 o 
  -9   3  12     1158.44     1197.07     76.34 o 
  -8   3  12      121.06       93.19     39.84 o 
  -7   3  12       10.58        3.62     34.54 o 
  -6   3  12     6741.57     6633.23    144.33 o 
  -5   3  12      492.10      425.47     54.32 o 
  -4   3  12     8909.38     9159.07    280.69 o 
  -3   3  12       49.99      -20.76     31.98 o 
  -2   3  12     1256.32     1159.66     71.38 o 
  -1   3  12     1688.22     1733.60     79.72 o 
   0   3  12     6253.34     6489.55    233.29 o 
   1   3  12       57.75        3.55     20.48 o 
   2   3  12     1618.00     1629.38     72.85 o 
   3   3  12       17.71        5.97     19.78 o 
   4   3  12     2081.45     2098.64     55.82 o 
   5   3  12      610.73      580.43     41.42 o 
   6   3  12     8793.31     8846.71    121.92 o 
   7   3  12      583.23      697.78     77.43 o 
   8   3  12      130.46      111.81     26.36 o 
   9   3  12       57.97       59.27     24.63 o 
  10   3  12     4543.73     4647.61     95.06 o 
  11   3  12       87.04      126.01     29.79 o 
  12   3  12     2306.10     2260.87     70.93 o 
  13   3  12      330.84      245.58     36.60 o 
  14   3  12      225.82      152.19     32.91 o 
  15   3  12      215.23      306.91     44.72 o 
 -17   4  12     1984.01     2001.06     98.17 o 
 -16   4  12      554.42      609.28     83.61 o 
 -15   4  12     1550.09     1690.22     85.77 o 
 -14   4  12      420.42      533.88    103.10 o 
 -13   4  12        7.01      -38.42     32.50 o 
 -12   4  12        5.50       -6.24     33.49 o 
 -11   4  12    11143.23    10996.50    181.12 o 
 -10   4  12      164.42      114.66     34.29 o 
  -9   4  12     3669.71     3613.30     90.68 o 
  -8   4  12        0.45      -47.82     31.88 o 
  -7   4  12     4406.74     4312.75     96.18 o 
  -6   4  12       39.25       38.44     27.31 o 
  -5   4  12     9724.35     9643.67    151.74 o 
  -4   4  12       41.68       11.31     24.18 o 
  -3   4  12      609.43      598.57     41.77 o 
  -2   4  12      288.71      327.61     35.90 o 
  -1   4  12     6671.00     6761.05    115.70 o 
   0   4  12      161.08      117.44     28.50 o 
   1   4  12    14788.35    14549.06    179.20 o 
   2   4  12      415.79      508.24     66.25 o 
   3   4  12        1.31       -7.34     23.45 o 
   4   4  12      322.45      359.21     37.11 o 
   5   4  12     8849.85     8609.38    180.70 o 
   6   4  12      126.42      116.55     30.42 o 
   7   4  12     1108.29     1149.80     49.85 o 
   8   4  12       69.48       34.83     24.57 o 
   9   4  12     2146.72     2143.36     65.46 o 
  10   4  12       89.14      112.36     28.77 o 
  11   4  12     3579.16     3518.38     85.95 o 
  12   4  12        4.26       -3.24     24.68 o 
  13   4  12      484.78      440.97     42.45 o 
  14   4  12        9.42        0.12     26.42 o 
 -16   5  12      702.12      724.34    116.13 o 
 -15   5  12        4.34      -21.93     34.47 o 
 -14   5  12      156.55      171.92     36.38 o 
 -13   5  12        9.60       10.98     28.00 o 
 -12   5  12      720.72      725.99     52.85 o 
 -11   5  12      190.99      199.98     37.72 o 
 -10   5  12     3773.55     3763.66     96.19 o 
  -9   5  12       11.09        1.14     35.01 o 
  -8   5  12       83.85       46.14     71.16 o 
  -7   5  12     1160.90     1042.05     56.65 o 
  -6   5  12     3379.66     3322.52     86.96 o 
  -5   5  12        6.55      -55.53     47.69 o 
  -4   5  12      667.04      689.09     63.05 o 
  -3   5  12       25.50       16.69     23.99 o 
  -2   5  12      165.23      223.60     34.22 o 
  -1   5  12      123.57      137.52     30.00 o 
   0   5  12     4055.84     3994.93    108.62 o 
   1   5  12       41.41       23.71     25.50 o 
   2   5  12     1005.17     1036.39     64.23 o 
   3   5  12        1.04       -8.40     22.09 o 
   4   5  12     3841.67     3867.37     89.76 o 
   5   5  12     1091.82      948.59     72.19 o 
   6   5  12     2413.38     2530.50    103.55 o 
   7   5  12        0.07       41.88     36.02 o 
   8   5  12        1.10      -30.71     32.41 o 
   9   5  12        1.58      -44.06     32.05 o 
  10   5  12      342.81      384.46     44.44 o 
  11   5  12        0.66      -11.21     27.93 o 
  12   5  12      339.51      335.00     45.92 o 
  13   5  12        0.04      -13.22     32.02 o 
  14   5  12       71.20       -2.36     27.78 o 
 -15   6  12       75.64       58.91     34.30 o 
 -14   6  12      234.44      237.35     41.36 o 
 -13   6  12      247.09      227.14     40.24 o 
 -12   6  12      248.45      166.09     53.39 o 
 -11   6  12        2.54        7.28     28.16 o 
 -10   6  12      302.13      242.86     39.45 o 
  -9   6  12      448.57      400.08     45.43 o 
  -8   6  12     2336.25     2428.55     79.45 o 
  -7   6  12      113.16       84.90     62.29 o 
  -6   6  12       71.65       82.73     31.55 o 
  -5   6  12        1.76      -13.79     25.81 o 
  -4   6  12     1261.95     1203.87     58.12 o 
  -3   6  12      388.66      391.94     39.86 o 
  -2   6  12      414.07      415.54     39.76 o 
  -1   6  12        2.84        7.63     24.02 o 
   0   6  12        0.11      -15.37     22.79 o 
   1   6  12       44.32       12.03     25.56 o 
   2   6  12     1166.69     1104.75     87.07 o 
   3   6  12       50.81       41.41     26.16 o 
   4   6  12      659.83      692.99     46.89 o 
   5   6  12      241.21      292.97     67.69 o 
   6   6  12       55.99       -4.41     35.06 o 
   7   6  12      320.30      312.38     52.59 o 
   8   6  12      170.59      166.20     48.57 o 
   9   6  12        6.24       14.01     37.55 o 
  10   6  12      305.84      257.39     72.19 o 
  11   6  12      120.43      196.59     45.99 o 
  12   6  12       34.29       25.40     38.78 o 
  13   6  12      216.53      168.13     71.70 o 
 -14   7  12        0.14       -4.54     32.47 o 
 -13   7  12      967.21      918.36     68.87 o 
 -12   7  12     1265.30     1149.17     65.17 o 
 -11   7  12        0.03      -25.33     44.24 o 
 -10   7  12      504.08      446.83     47.59 o 
  -9   7  12     2348.12     2155.91    102.17 o 
  -8   7  12      613.31      504.98     69.40 o 
  -7   7  12      718.09      786.54     53.23 o 
  -6   7  12     1510.45     1477.90     65.24 o 
  -5   7  12      229.71      148.81     35.63 o 
  -4   7  12      192.95      169.04     35.41 o 
  -3   7  12     1763.17     1689.42     74.04 o 
  -2   7  12       46.70       27.26     26.98 o 
  -1   7  12      455.74      363.26     44.85 o 
   0   7  12     1728.55     1805.10     94.89 o 
   1   7  12      700.52      676.55     48.29 o 
   2   7  12      656.57      599.04     89.39 o 
   3   7  12     3322.19     3270.92    117.63 o 
   4   7  12     1410.06     1417.44     61.49 o 
   5   7  12      137.45      194.10     53.05 o 
   6   7  12     1410.44     1428.26     85.14 o 
   7   7  12      402.47      435.67     61.34 o 
   8   7  12        2.97      -36.96     32.85 o 
   9   7  12      903.84      813.63     76.61 o 
  10   7  12      635.33      570.65     68.17 o 
  11   7  12      110.33      219.80     67.12 o 
 -12   8  12      254.10      242.76     42.99 o 
 -11   8  12     1152.47     1132.36     68.05 o 
 -10   8  12      356.87      370.42     46.98 o 
  -9   8  12      490.41      458.67     48.85 o 
  -8   8  12      396.48      443.92     47.77 o 
  -7   8  12      651.61      666.08     52.40 o 
  -6   8  12       63.36       84.51     33.13 o 
  -5   8  12     1945.84     2015.24     95.88 o 
  -4   8  12      308.29      310.53     41.96 o 
  -3   8  12      171.21      147.85     35.20 o 
  -2   8  12      923.40      939.34     83.43 o 
  -1   8  12      382.74      343.38     40.86 o 
   0   8  12      299.35      288.59     58.29 o 
   1   8  12     1726.14     1766.59     69.87 o 
   2   8  12      256.46      289.00     39.88 o 
   3   8  12        2.13        8.72     27.35 o 
   4   8  12      982.59      878.41     68.85 o 
   5   8  12     1378.21     1468.94    132.16 o 
   6   8  12      145.55      149.17     47.97 o 
   7   8  12      182.82      184.63     48.50 o 
   8   8  12      368.01      357.87     60.21 o 
   9   8  12      252.33      290.54     59.71 o 
  10   8  12      145.60      191.28     59.50 o 
  -9   9  12       27.66       85.73     43.80 o 
  -8   9  12       64.44       -2.03     31.87 o 
  -7   9  12        2.02        5.62     29.74 o 
  -6   9  12      427.98      332.48     45.03 o 
  -5   9  12       34.52       36.14     31.46 o 
  -4   9  12      162.42      104.24     46.86 o 
  -3   9  12      115.04      153.39     37.05 o 
  -2   9  12      423.29      487.94     48.06 o 
  -1   9  12      318.81      369.95     44.08 o 
   0   9  12       37.20       21.56     29.97 o 
   1   9  12       16.17      -29.53     26.70 o 
   2   9  12       56.23       41.03     29.95 o 
   3   9  12      134.52      122.93     33.92 o 
   4   9  12       28.56       19.81     29.45 o 
   5   9  12       95.76       82.88     47.78 o 
   6   9  12      166.62      104.96     51.65 o 
   7   9  12       15.44       14.96     41.82 o 
  -6  10  12       83.89       62.37     37.48 o 
  -5  10  12      149.08      130.01     38.95 o 
  -4  10  12      385.71      420.02     48.44 o 
  -3  10  12       49.73       51.12     34.20 o 
  -2  10  12      978.62     1068.49    110.45 o 
  -1  10  12      203.19      161.74     39.44 o 
   0  10  12      262.30      239.31     41.62 o 
   1  10  12        1.35       -0.80     29.92 o 
   2  10  12      808.84      719.17     54.91 o 
   3  10  12        5.54       28.75     32.69 o 
 -17   1  13        7.21       32.98     59.04 o 
 -16   1  13       57.85       47.05     61.81 o 
 -15   1  13      395.52      449.05     83.03 o 
 -14   1  13      822.52      875.28     99.87 o 
 -13   1  13     1209.92     1153.43    108.86 o 
 -12   1  13     1802.88     1882.02    123.39 o 
 -11   1  13       72.62       32.98     48.43 o 
 -10   1  13       99.79       56.74     53.28 o 
  -9   1  13     1497.71     1560.92     73.94 o 
  -8   1  13     1354.24     1407.46     70.50 o 
  -7   1  13      463.56      455.43     47.94 o 
  -6   1  13     1562.07     1704.97     73.17 o 
  -5   1  13     1552.84     1503.01     70.50 o 
  -4   1  13        0.01       -8.20     30.58 o 
  -3   1  13     3395.52     3327.86    140.00 o 
  -2   1  13     3338.70     3518.38     81.45 o 
  -1   1  13      695.85      779.19     46.34 o 
   0   1  13      704.50      694.88     45.78 o 
   1   1  13     2062.55     2125.39     68.50 o 
   2   1  13     1414.24     1350.66     48.90 o 
   3   1  13     3169.77     3289.74     86.69 o 
   4   1  13     4310.44     4305.78     80.67 o 
   5   1  13     2184.08     2254.96     61.06 o 
   6   1  13      373.49      413.94     34.65 o 
   7   1  13     1938.38     1908.62     59.65 o 
   8   1  13      907.18      832.53     45.80 o 
   9   1  13      930.68      893.17     55.83 o 
  10   1  13     2053.08     1947.86     64.80 o 
  11   1  13       38.41       57.85     26.17 o 
  12   1  13      235.45      264.51     36.50 o 
  13   1  13     1193.60     1279.54     85.64 o 
  14   1  13       19.22      -17.12     28.29 o 
 -17   2  13      539.73      527.93     95.95 o 
 -16   2  13      124.97      188.66     71.96 o 
 -15   2  13        0.57      -45.21     50.97 o 
 -14   2  13     1016.95     1131.98    113.24 o 
 -13   2  13     2847.36     2918.74    154.76 o 
 -12   2  13       93.72       83.26     59.04 o 
 -11   2  13     2856.19     2815.42    144.15 o 
 -10   2  13      602.18      537.16     83.03 o 
  -9   2  13      802.65      687.31     87.64 o 
  -8   2  13     3512.47     3639.49    154.53 o 
  -7   2  13     3803.03     3804.17    154.53 o 
  -6   2  13      642.51      760.65     83.95 o 
  -5   2  13      204.99      200.10     43.13 o 
  -4   2  13      948.18      922.73     49.94 o 
  -3   2  13      417.26      416.68     39.15 o 
  -2   2  13     5192.09     5390.72    100.66 o 
  -1   2  13     1534.28     1608.42     60.36 o 
   0   2  13      525.55      480.86     51.43 o 
   1   2  13        3.46        5.79     25.56 o 
   2   2  13     8290.70     8364.66    133.73 o 
   3   2  13     1865.33     1957.00     68.74 o 
   4   2  13    11463.75    11601.83    139.46 o 
   5   2  13      426.22      327.94     38.04 o 
   6   2  13       23.62      -29.52     19.68 o 
   7   2  13       30.24       -8.11     21.81 o 
   8   2  13     4956.37     5114.09     96.65 o 
   9   2  13      856.76      783.35     48.04 o 
  10   2  13     1329.03     1413.67     57.33 o 
  11   2  13      641.44      552.33     43.36 o 
  12   2  13      675.48      670.96     48.43 o 
  13   2  13        2.92       31.22     27.63 o 
  14   2  13     2816.96     2827.98     85.46 o 
 -16   3  13        2.65       62.04     66.19 o 
 -15   3  13      200.24      103.10     68.96 o 
 -14   3  13      619.40      741.04     99.87 o 
 -13   3  13     1159.69     1138.90    116.70 o 
 -12   3  13      122.77      170.67     67.81 o 
 -11   3  13      447.85      385.63     79.34 o 
 -10   3  13      363.40      443.98     80.26 o 
  -9   3  13     1040.51      894.42     96.41 o 
  -8   3  13     1273.59     1100.61    103.33 o 
  -7   3  13     1480.02     1475.33     75.35 o 
  -6   3  13      734.61      745.24     60.74 o 
  -5   3  13      134.10       95.64     36.18 o 
  -4   3  13      934.09     1017.80     73.57 o 
  -3   3  13     2782.56     2727.41     95.55 o 
  -2   3  13     1319.02     1477.02     75.90 o 
  -1   3  13     2894.72     2910.91    104.60 o 
   0   3  13      328.86      277.66     42.83 o 
   1   3  13     4441.76     4195.29     90.77 o 
   2   3  13      281.93      356.23     43.52 o 
   3   3  13     5809.66     5812.95     92.62 o 
   4   3  13      474.94      510.38     42.97 o 
   5   3  13      174.25      189.45     33.52 o 
   6   3  13       78.80       80.84     30.16 o 
   7   3  13     1764.19     1739.56     58.06 o 
   8   3  13      648.86      602.59     42.12 o 
   9   3  13     1446.38     1463.89     66.01 o 
  10   3  13       40.95       46.12     26.22 o 
  11   3  13       32.77       67.84     26.84 o 
  12   3  13        1.25       -5.76     24.20 o 
  13   3  13     1508.46     1620.95     65.50 o 
  14   3  13        0.38        9.95     28.60 o 
 -16   4  13      608.82      648.68     66.60 o 
 -15   4  13      491.09      464.28     58.68 o 
 -14   4  13      159.89      191.50     44.64 o 
 -13   4  13      248.01      302.14     51.98 o 
 -12   4  13      333.90      408.41     92.49 o 
 -11   4  13      525.30      567.62     59.72 o 
 -10   4  13      662.95      702.16     66.62 o 
  -9   4  13     2123.23     2239.07     94.66 o 
  -8   4  13      663.83      726.97     50.67 o 
  -7   4  13        8.24      -24.19     24.50 o 
  -6   4  13     1783.88     1627.43     65.29 o 
  -5   4  13     5140.01     5433.14    129.81 o 
  -4   4  13      983.16      992.33     53.50 o 
  -3   4  13     2324.00     2193.97     70.30 o 
  -2   4  13        8.13      -16.10     27.95 o 
  -1   4  13      171.16      147.99     30.10 o 
   0   4  13      229.16      281.67     47.74 o 
   1   4  13     1983.32     2111.76     81.13 o 
   2   4  13        7.42       -8.23     24.11 o 
   3   4  13        5.53       21.60     24.50 o 
   4   4  13     1653.80     1713.25     86.02 o 
   5   4  13     2715.76     2732.15    105.79 o 
   6   4  13       17.87       45.77     38.40 o 
   7   4  13     1096.35     1166.19     80.27 o 
   8   4  13      970.64      824.77    101.48 o 
   9   4  13       45.90       29.37     28.56 o 
  10   4  13      483.68      419.76     63.35 o 
  11   4  13     1421.66     1508.29     61.13 o 
  12   4  13       14.11       35.08     27.05 o 
  13   4  13      196.38      192.37     35.45 o 
 -15   5  13     1727.52     1710.30     92.17 o 
 -14   5  13      404.43      408.27     57.83 o 
 -13   5  13       18.11       -2.64     34.73 o 
 -12   5  13      325.26      313.48     42.84 o 
 -11   5  13     3079.93     2869.84     89.08 o 
 -10   5  13     3851.54     3797.49     99.87 o 
  -9   5  13      931.69      941.03     58.66 o 
  -8   5  13      172.44      171.55     35.82 o 
  -7   5  13      926.03      853.23     53.79 o 
  -6   5  13     3952.74     4170.13     99.73 o 
  -5   5  13     4231.30     4159.14     99.05 o 
  -4   5  13     3419.29     3456.56     89.52 o 
  -3   5  13      491.24      409.90     41.00 o 
  -2   5  13       50.73      -10.08     25.67 o 
  -1   5  13      747.15      801.34    105.76 o 
   0   5  13     4772.20     4918.38    123.96 o 
   1   5  13     2782.50     2597.99    105.17 o 
   2   5  13     3990.70     3577.76    104.29 o 
   3   5  13      117.94      149.27     32.68 o 
   4   5  13     1760.74     1857.12     91.41 o 
   5   5  13      932.26      802.31     70.13 o 
   6   5  13     5638.78     5626.75    155.41 o 
   7   5  13       76.62       20.82     37.04 o 
   8   5  13      292.01      263.53     51.37 o 
   9   5  13       14.10      -66.42     44.28 o 
  10   5  13     2415.15     2223.79    102.72 o 
  11   5  13       24.71       67.37     39.80 o 
  12   5  13     2256.52     2286.66    107.22 o 
 -14   6  13      211.78      255.41     43.57 o 
 -13   6  13       92.10       87.46     35.78 o 
 -12   6  13     1599.50     1479.14     70.35 o 
 -11   6  13     1463.00     1496.24     70.11 o 
 -10   6  13     2024.47     2099.03     78.93 o 
  -9   6  13      948.67     1014.81     81.98 o 
  -8   6  13        5.50       14.73     29.78 o 
  -7   6  13      362.37      408.58     69.39 o 
  -6   6  13     3159.51     3086.40     89.50 o 
  -5   6  13     5699.77     5774.26    119.52 o 
  -4   6  13     1870.12     1813.16     70.03 o 
  -3   6  13      933.69      925.34     55.66 o 
  -2   6  13      425.26      405.23     95.51 o 
  -1   6  13     2259.38     2224.92     84.14 o 
   0   6  13     1947.39     1934.57     70.83 o 
   1   6  13     4846.65     4614.95    122.79 o 
   2   6  13     1638.32     1692.17    118.66 o 
   3   6  13       35.51       76.75     34.00 o 
   4   6  13      696.39      684.16     98.60 o 
   5   6  13     5287.06     5363.71    345.04 o 
   6   6  13     2452.74     2377.56    106.47 o 
   7   6  13     3011.33     3193.99    239.52 o 
   8   6  13       64.21       15.92     38.57 o 
   9   6  13      936.93      913.87     79.50 o 
  10   6  13      430.29      455.28     85.11 o 
  11   6  13     2768.16     2868.23    118.96 o 
 -12   7  13      178.15       98.62     38.79 o 
 -11   7  13     1995.93     1992.09     93.54 o 
 -10   7  13     1309.10     1286.75     68.90 o 
  -9   7  13      340.86      260.14     54.14 o 
  -8   7  13      485.82      481.43     55.53 o 
  -7   7  13     1001.02     1057.02     61.69 o 
  -6   7  13      348.89      335.09     42.05 o 
  -5   7  13     1342.93     1343.25     65.50 o 
  -4   7  13     1701.01     1885.19     72.93 o 
  -3   7  13       75.75      105.18     32.11 o 
  -2   7  13        9.78       29.07     28.54 o 
  -1   7  13     2412.16     2440.29     79.34 o 
   0   7  13     3509.72     3446.74    192.26 o 
   1   7  13      497.17      467.74     45.03 o 
   2   7  13     2791.31     2753.70     83.83 o 
   3   7  13      658.29      668.56     63.62 o 
   4   7  13      613.46      681.35     70.86 o 
   5   7  13      425.78      420.03     61.58 o 
   6   7  13     1484.04     1656.34     93.46 o 
   7   7  13        4.96       34.58     40.07 o 
   8   7  13      339.45      314.62     58.75 o 
   9   7  13      745.13      756.26     76.73 o 
  10   7  13      849.00      773.24    144.15 o 
 -10   8  13       31.08       -9.13     33.96 o 
  -9   8  13     1158.68     1111.81     67.62 o 
  -8   8  13     1585.34     1517.99     72.05 o 
  -7   8  13      535.40      578.63     51.99 o 
  -6   8  13     1008.50     1061.46     63.46 o 
  -5   8  13      493.71      454.48     79.94 o 
  -4   8  13       96.05       99.58     34.00 o 
  -3   8  13     2334.93     2363.37     99.32 o 
  -2   8  13     2396.53     2260.13     79.98 o 
  -1   8  13      249.69      228.77     38.70 o 
   0   8  13       95.07       60.87     30.80 o 
   1   8  13     1110.60     1145.56     71.10 o 
   2   8  13     1623.63     1646.47     69.71 o 
   3   8  13      409.39      342.29     58.61 o 
   4   8  13     1736.70     1723.70     97.50 o 
   5   8  13       30.83       55.58     67.92 o 
   6   8  13       33.37       24.47     41.21 o 
   7   8  13      350.36      342.03     72.07 o 
   8   8  13     1297.47     1367.77    147.72 o 
  -7   9  13     1813.46     1792.12     90.85 o 
  -6   9  13      523.38      518.36     83.47 o 
  -5   9  13      123.50       63.24     35.96 o 
  -4   9  13      222.58      196.76     41.05 o 
  -3   9  13     2949.63     2865.26     92.19 o 
  -2   9  13      769.29      813.92     58.17 o 
  -1   9  13     2913.88     2983.83     93.76 o 
   0   9  13      270.03      226.59     40.76 o 
   1   9  13      342.03      346.76     45.09 o 
   2   9  13      409.76      450.10     47.61 o 
   3   9  13     1933.86     2094.72     79.33 o 
   4   9  13      796.26      596.57    125.35 o 
   5   9  13      729.91      654.09     76.96 o 
 -12   0  14      908.42      899.26     96.64 o 
 -11   0  14     1322.41     1130.36    101.94 o 
 -10   0  14       29.37      -63.66     42.44 o 
  -9   0  14     8310.12     8201.77    227.41 o 
  -8   0  14       39.03        5.54     50.97 o 
  -7   0  14     5097.19     5213.37    174.13 o 
  -6   0  14      352.65      446.98     68.04 o 
  -5   0  14      673.18      643.95     74.96 o 
  -4   0  14        8.58      -50.28     40.36 o 
  -3   0  14     5572.09     5410.57    179.44 o 
  -2   0  14     5400.01     5514.13    182.44 o 
  -1   0  14     6249.20     6633.65    202.04 o 
   0   0  14       98.05       46.82     46.13 o 
   1   0  14     1958.96     1944.75    115.55 o 
   2   0  14     1933.79     2048.97     81.58 o 
   3   0  14     7884.27     8218.05    161.71 o 
   4   0  14     2077.32     2201.57    126.62 o 
   5   0  14     1251.79     1195.62     68.80 o 
   6   0  14      414.46      315.99     46.55 o 
   7   0  14     4352.16     4149.56    122.98 o 
   8   0  14     2935.83     3261.48    112.20 o 
   9   0  14     2035.13     2345.90     98.93 o 
  10   0  14     1743.52     1744.61    119.24 o 
  11   0  14      375.45      402.38     57.70 o 
  12   0  14      542.55      492.73     62.31 o 
  13   0  14      918.89      900.30     79.99 o 
 -16   1  14      163.36      187.74     69.19 o 
 -15   1  14        4.75      -35.52     55.12 o 
 -14   1  14      697.60      486.88     83.26 o 
 -13   1  14       91.79      113.71     65.04 o 
 -12   1  14     2360.38     2596.77    142.77 o 
 -11   1  14      393.60      436.14     78.19 o 
 -10   1  14        6.63      -68.15     45.44 o 
  -9   1  14       68.17       45.21     52.12 o 
  -8   1  14     6355.64     6399.32    202.96 o 
  -7   1  14     2001.06     1967.17     80.20 o 
  -6   1  14     3887.12     4109.21    110.11 o 
  -5   1  14     1350.95     1255.04     69.32 o 
  -4   1  14       87.01       30.84     71.61 o 
  -3   1  14     3839.11     4010.45    109.20 o 
  -2   1  14     6111.84     6294.16    225.91 o 
  -1   1  14     3863.10     4251.19    114.72 o 
   0   1  14      636.51      815.83     60.36 o 
   1   1  14        1.14      -32.56     21.71 o 
   2   1  14     6504.30     6318.29    117.09 o 
   3   1  14     3274.15     3366.12    155.34 o 
   4   1  14     6579.17     6399.91    101.48 o 
   5   1  14     1664.29     1737.53     56.11 o 
   6   1  14       93.50       69.35     23.38 o 
   7   1  14       53.64      102.47     26.66 o 
   8   1  14     3202.32     3122.01     77.92 o 
   9   1  14     1403.67     1423.09     70.81 o 
  10   1  14      592.69      659.00     47.01 o 
  11   1  14      250.15      293.61     37.81 o 
  12   1  14      343.48      404.95     50.89 o 
  13   1  14      351.97      381.61     56.16 o 
 -15   2  14      695.61      775.64    104.25 o 
 -14   2  14       66.89        3.23     59.74 o 
 -13   2  14      774.26     1024.73    109.32 o 
 -12   2  14     1487.98     1351.78    116.24 o 
 -11   2  14       93.06       52.82     55.12 o 
 -10   2  14     2242.77     2265.34    134.46 o 
  -9   2  14     1176.93     1357.31    108.86 o 
  -8   2  14       38.60      -65.39     43.59 o 
  -7   2  14     2868.47     3016.99    145.76 o 
  -6   2  14     1762.38     1969.43    122.47 o 
  -5   2  14       92.17       79.34     56.74 o 
  -4   2  14      675.33      596.89     84.64 o 
  -3   2  14     5722.64     5746.35    136.88 o 
  -2   2  14      142.81      160.41     40.93 o 
  -1   2  14      817.07      750.91     69.54 o 
   0   2  14     7702.94     7769.69    155.21 o 
   1   2  14     3539.84     3855.61     91.67 o 
   2   2  14      518.38      535.05     53.99 o 
   3   2  14      538.83      525.85     44.92 o 
   4   2  14     3683.56     3697.57    119.15 o 
   5   2  14      220.13      237.15     44.37 o 
   6   2  14     1240.39     1241.44     59.65 o 
   7   2  14     1226.87     1254.47     61.19 o 
   8   2  14       13.92        9.30     24.39 o 
   9   2  14      477.20      476.86     47.78 o 
  10   2  14      979.66      953.25     52.90 o 
  11   2  14      622.69      687.08     49.29 o 
  12   2  14      223.84      310.33     38.92 o 
  13   2  14     1157.41     1055.09     78.57 o 
 -15   3  14     3692.25     4067.33    193.97 o 
 -14   3  14      126.75      104.71     74.50 o 
 -13   3  14       10.37       -0.92     58.35 o 
 -12   3  14      180.19      176.67     69.65 o 
 -11   3  14     4358.10     4090.16    180.13 o 
 -10   3  14      321.62      300.75     77.03 o 
  -9   3  14     3020.62     3085.72    155.68 o 
  -8   3  14       27.93      -33.67     52.82 o 
  -7   3  14      169.94       50.05     56.28 o 
  -6   3  14       42.95       30.68     55.81 o 
  -5   3  14     7319.85     7235.55    159.19 o 
  -4   3  14     1423.02     1245.11    155.91 o 
  -3   3  14     4202.54     3917.84    117.09 o 
  -2   3  14      170.69       64.21     57.78 o 
  -1   3  14     2257.95     2372.87     95.84 o 
   0   3  14     3974.36     4095.27    169.64 o 
   1   3  14     4658.50     4631.10    116.51 o 
   2   3  14      318.20      351.71     36.95 o 
   3   3  14       78.74       23.48     36.28 o 
   4   3  14      486.10      473.26     56.39 o 
   5   3  14     1711.86     1788.03    145.53 o 
   6   3  14     1937.38     1905.25    120.74 o 
   7   3  14     1864.21     1795.87     79.23 o 
   8   3  14      470.56      433.67     45.57 o 
   9   3  14       41.98       22.96     26.03 o 
  10   3  14      727.18      838.73     51.03 o 
  11   3  14     1100.41     1040.47     56.34 o 
  12   3  14     1869.70     1987.45     71.14 o 
 -14   4  14     1388.53     1576.44     89.42 o 
 -13   4  14      202.75      144.26     50.05 o 
 -12   4  14      326.46      251.77    116.59 o 
 -11   4  14       21.43      -15.04     37.07 o 
 -10   4  14     4782.68     5018.13    138.74 o 
  -9   4  14      175.40      100.43     41.67 o 
  -8   4  14     1332.20     1403.12    124.31 o 
  -7   4  14      618.51      553.84     47.77 o 
  -6   4  14     1280.23     1371.90     62.97 o 
  -5   4  14      959.62     1022.75     56.73 o 
  -4   4  14     4811.85     5047.53    242.51 o 
  -3   4  14        6.21       28.03     27.40 o 
  -2   4  14      176.84      180.66     41.73 o 
  -1   4  14      740.48      720.63     48.93 o 
   0   4  14     1620.43     1704.34     65.56 o 
   1   4  14       18.43       64.46     29.22 o 
   2   4  14     5394.13     5382.68    134.81 o 
   3   4  14        0.07      -13.71     32.12 o 
   4   4  14       43.95       96.58     40.56 o 
   5   4  14     1946.47     1916.04    213.92 o 
   6   4  14     3363.47     3646.63    125.90 o 
   7   4  14      910.81      742.05     95.14 o 
   8   4  14      165.55       93.40     53.28 o 
   9   4  14      158.23      172.94     45.38 o 
  10   4  14      585.75      538.70     63.04 o 
  11   4  14     1713.09     1711.66     95.54 o 
  12   4  14     1199.38     1189.99    150.03 o 
 -13   5  14       66.57       36.84     40.39 o 
 -12   5  14       97.04        5.25     59.50 o 
 -11   5  14      408.57      369.40     57.78 o 
 -10   5  14      249.44      311.40     43.12 o 
  -9   5  14     1427.10     1343.48     67.08 o 
  -8   5  14      327.58      324.18     41.64 o 
  -7   5  14      100.90       76.99     32.51 o 
  -6   5  14      444.93      378.11     43.36 o 
  -5   5  14     1613.39     1593.87     67.44 o 
  -4   5  14      319.36      386.36     75.74 o 
  -3   5  14      400.46      322.93     39.87 o 
  -2   5  14       40.90       49.79     28.00 o 
  -1   5  14      111.58       41.26     29.31 o 
   0   5  14        1.13       30.62     27.59 o 
   1   5  14      623.96      627.31     47.61 o 
   2   5  14       78.36       69.43     28.20 o 
   3   5  14        0.05      -14.13     35.71 o 
   4   5  14      153.14       80.90     40.69 o 
   5   5  14     1128.45     1190.58    132.04 o 
   6   5  14      417.62      335.16     56.81 o 
   7   5  14      402.17      375.41     57.56 o 
   8   5  14      114.82      157.45     48.35 o 
   9   5  14      310.64      362.25     55.61 o 
  10   5  14        0.68       13.91     35.29 o 
  11   5  14      253.94      122.50     45.85 o 
 -12   6  14       24.21       -4.71     40.41 o 
 -11   6  14       39.77       35.13     44.61 o 
 -10   6  14        3.05       -0.38     30.90 o 
  -9   6  14      242.66      154.09     39.32 o 
  -8   6  14       32.41        8.64     39.44 o 
  -7   6  14      333.07      257.60     39.06 o 
  -6   6  14       30.09       44.27     33.71 o 
  -5   6  14       65.44       34.65     30.93 o 
  -4   6  14      375.59      355.91     42.82 o 
  -3   6  14      410.30      322.18     41.19 o 
  -2   6  14      250.03      207.37     37.42 o 
  -1   6  14      331.92      314.44     39.47 o 
   0   6  14       72.86       24.62     30.27 o 
   1   6  14      115.88      134.67     33.04 o 
   2   6  14       29.39       21.13     40.70 o 
   3   6  14      365.27      343.39    104.13 o 
   4   6  14      336.78      287.77     54.25 o 
   5   6  14      109.23       58.75     40.69 o 
   6   6  14       57.43       78.90     43.86 o 
   7   6  14      158.97      114.06    104.59 o 
   8   6  14       53.42       19.79     53.85 o 
   9   6  14      435.77      294.66     57.75 o 
 -10   7  14        1.25       35.99     77.14 o 
  -9   7  14      719.17      730.40     56.91 o 
  -8   7  14      686.93      704.59     56.33 o 
  -7   7  14       14.37      -19.29     32.87 o 
  -6   7  14      882.78      729.59     55.52 o 
  -5   7  14      608.35      529.45     49.59 o 
  -4   7  14      202.19      148.37     35.52 o 
  -3   7  14      794.86      826.71     56.26 o 
  -2   7  14      756.14      739.83     53.89 o 
  -1   7  14        0.49       -6.07     33.80 o 
   0   7  14      309.17      261.34     37.97 o 
   1   7  14      512.05      485.41     52.86 o 
   2   7  14       81.60       58.47     32.75 o 
   3   7  14      639.75      551.46     68.49 o 
   4   7  14     1376.42     1499.16    144.38 o 
   5   7  14       91.26       56.47     41.59 o 
   6   7  14      302.19      281.64     56.54 o 
   7   7  14      606.48      591.05     95.48 o 
   8   7  14      482.20      437.30     66.53 o 
  -8   8  14      307.54      217.58     42.84 o 
  -7   8  14      280.66      150.06     40.21 o 
  -6   8  14      635.65      602.69     54.05 o 
  -5   8  14      154.83      132.89     37.48 o 
  -4   8  14     1459.26     1452.17    115.83 o 
  -3   8  14      207.59      129.26     36.28 o 
  -2   8  14      212.69      147.28     38.20 o 
  -1   8  14      893.62      706.04     62.04 o 
   0   8  14      548.78      542.24     50.94 o 
   1   8  14      216.01      231.21     41.34 o 
   2   8  14      614.96      555.75     50.79 o 
   3   8  14       56.59       -4.35     42.95 o 
   4   8  14        1.66       32.98     50.39 o 
   5   8  14      653.47      512.60     69.62 o 
  -3   9  14       91.12       84.29     36.10 o 
  -2   9  14        0.62       -5.18     31.38 o 
  -1   9  14        0.68        3.21     32.54 o 
   0   9  14      318.92      324.44     54.43 o 
 -14   1  15      174.12      110.94     66.42 o 
 -13   1  15      106.78      120.16     67.58 o 
 -12   1  15      513.69      461.51     84.41 o 
 -11   1  15      613.31      687.54     92.03 o 
 -10   1  15        7.75      -11.76     48.20 o 
  -9   1  15       28.32       19.60     53.51 o 
  -8   1  15      217.82      274.23     67.12 o 
  -7   1  15       49.51       10.38     48.90 o 
  -6   1  15      389.84      395.32     72.19 o 
  -5   1  15      101.34       79.34     53.51 o 
  -4   1  15       41.40      -32.36     39.67 o 
  -3   1  15     1236.48     1085.84    114.40 o 
  -2   1  15     1647.76     2046.15     85.63 o 
  -1   1  15       80.90       73.46     37.12 o 
   0   1  15      294.33      190.74     64.12 o 
   1   1  15     1754.34     1812.00     81.51 o 
   2   1  15     1590.81     1681.22     80.76 o 
   3   1  15      102.19      187.73     32.12 o 
   4   1  15     1249.78     1332.94     97.00 o 
   5   1  15        2.62      -27.78     24.48 o 
   6   1  15        1.64       11.14     36.39 o 
   7   1  15      155.68      171.37     34.69 o 
   8   1  15      534.00      534.48     42.27 o 
   9   1  15       81.32       73.07     29.88 o 
  10   1  15     1436.92     1412.33     72.77 o 
  11   1  15      450.78      437.82     44.29 o 
  12   1  15        6.13       -7.12     29.01 o 
 -14   2  15      176.62      125.01     76.57 o 
 -13   2  15     2502.00     2755.68    160.06 o 
 -12   2  15      532.24      395.32     85.57 o 
 -11   2  15      130.65      112.09     63.89 o 
 -10   2  15      523.23      559.53     86.49 o 
  -9   2  15     3006.17     3013.53    152.22 o 
  -8   2  15      475.87      383.55     78.88 o 
  -7   2  15     3015.20     3118.71    152.68 o 
  -6   2  15     1053.98     1089.08    106.09 o 
  -5   2  15      190.35      138.84     65.73 o 
  -4   2  15      619.96      569.45     84.88 o 
  -3   2  15     5201.68     4973.74    188.43 o 
  -2   2  15      120.14       91.56     63.66 o 
  -1   2  15     1946.06     2107.64     89.90 o 
   0   2  15      902.95      827.21     66.35 o 
   1   2  15      169.21      146.12     41.36 o 
   2   2  15      460.54      502.15     62.47 o 
   3   2  15     4119.69     4171.36    118.68 o 
   4   2  15       49.22      -11.11     31.85 o 
   5   2  15      979.36      922.46     94.34 o 
   6   2  15      565.55      490.37     54.97 o 
   7   2  15      285.88      248.85     39.41 o 
   8   2  15      634.74      679.52     53.58 o 
   9   2  15     2595.88     2633.83     77.05 o 
  10   2  15        0.07        8.40     27.82 o 
  11   2  15      674.62      656.73     49.70 o 
 -14   3  15      652.39      642.56    104.71 o 
 -13   3  15      141.11      -50.05     58.12 o 
 -12   3  15     1723.48     1772.93    135.15 o 
 -11   3  15        6.87      -81.65     54.43 o 
 -10   3  15       38.35       18.91     57.43 o 
  -9   3  15      181.05       69.42     66.65 o 
  -8   3  15     1171.29     1218.70    113.71 o 
  -7   3  15      138.70       44.05     60.66 o 
  -6   3  15     1554.85     1806.14    127.08 o 
  -5   3  15       59.46      -24.22     53.74 o 
  -4   3  15      665.92      681.77     94.10 o 
  -3   3  15      392.07      345.48     52.64 o 
  -2   3  15     5458.55     5656.79    232.60 o 
  -1   3  15        0.05      -51.86     34.57 o 
   0   3  15     1705.72     1717.03    112.62 o 
   1   3  15      698.91      649.94     70.35 o 
   2   3  15     1615.94     1726.49     65.91 o 
   3   3  15      202.21      242.62     71.50 o 
   4   3  15     4051.99     4073.20    244.59 o 
   5   3  15       95.93       91.92     40.16 o 
   6   3  15      105.47      108.39     41.99 o 
   7   3  15       57.94       25.11     35.63 o 
   8   3  15     1483.45     1491.90     85.56 o 
   9   3  15       10.86        5.59     30.93 o 
  10   3  15      926.04      941.55     70.49 o 
  11   3  15       16.97       46.45     34.83 o 
 -13   4  15      168.45      198.22     57.31 o 
 -12   4  15      220.47      201.08     49.26 o 
 -11   4  15      571.43      363.83     65.85 o 
 -10   4  15     1620.66     1547.43     98.37 o 
  -9   4  15       38.36       37.05     44.97 o 
  -8   4  15      445.11      422.79     53.44 o 
  -7   4  15     1053.40      985.35    139.65 o 
  -6   4  15     1487.85     1460.40     80.26 o 
  -5   4  15        1.83      -23.35     36.60 o 
  -4   4  15     3124.39     3160.24    117.81 o 
  -3   4  15     1538.59     1540.17     76.97 o 
  -2   4  15       44.24       25.20     32.17 o 
  -1   4  15       83.34       12.58     28.59 o 
   0   4  15     4409.65     4560.13    143.83 o 
   1   4  15       29.38       41.21     28.19 o 
   2   4  15     2874.07     2963.51    148.42 o 
   3   4  15      158.86      166.45     64.92 o 
   4   4  15       14.43       26.92     38.40 o 
   5   4  15       44.17       18.24     35.91 o 
   6   4  15      883.40      946.66     77.33 o 
   7   4  15      156.74      143.92     66.65 o 
   8   4  15       17.54       14.27     38.10 o 
   9   4  15      312.07      372.42     82.57 o 
  10   4  15      660.32      620.53     70.84 o 
 -12   5  15      135.54       40.89     44.11 o 
 -11   5  15     1680.70     1744.46     93.11 o 
 -10   5  15      481.51      579.18     63.91 o 
  -9   5  15     2827.95     2774.20    162.83 o 
  -8   5  15        1.84       17.54     77.03 o 
  -7   5  15       58.70       39.79     30.36 o 
  -6   5  15      143.27      174.78     36.18 o 
  -5   5  15     5058.90     5127.31    116.42 o 
  -4   5  15       13.94       20.47     29.03 o 
  -3   5  15      773.86      753.24     53.85 o 
  -2   5  15        1.55      -21.93     43.06 o 
  -1   5  15     1436.63     1344.28    165.07 o 
   0   5  15       23.47      -17.16     28.67 o 
   1   5  15     3491.59     3555.81    112.32 o 
   2   5  15        5.03      -21.23     27.52 o 
   3   5  15      785.97      806.55    103.33 o 
   4   5  15       13.42       -1.70     37.77 o 
   5   5  15     1565.90     1582.09     92.13 o 
   6   5  15       65.75       25.20     41.75 o 
   7   5  15     2154.30     2357.82    110.59 o 
   8   5  15      105.15        9.23     57.89 o 
   9   5  15       38.75       10.03     39.18 o 
 -10   6  15     3057.14     3064.16    117.68 o 
  -9   6  15        8.91        5.86     31.28 o 
  -8   6  15     1260.72     1243.92     87.18 o 
  -7   6  15       90.19       45.86     32.33 o 
  -6   6  15     1470.93     1306.37     68.47 o 
  -5   6  15      368.46      333.77     44.12 o 
  -4   6  15     3071.84     3241.08     95.16 o 
  -3   6  15      302.03      296.31     41.63 o 
  -2   6  15       62.60       27.85     37.69 o 
  -1   6  15       10.21        5.31     28.42 o 
   0   6  15     3895.98     3743.85    117.80 o 
   1   6  15       12.84       -6.77     28.31 o 
   2   6  15     2259.06     2429.32    158.45 o 
   3   6  15        7.80       18.88     41.51 o 
   4   6  15      473.35      341.12     85.80 o 
   5   6  15        7.41        8.89     49.01 o 
   6   6  15     4134.26     4250.61    146.86 o 
   7   6  15      110.41      119.78     50.31 o 
  -8   7  15      150.98      163.66     46.45 o 
  -7   7  15        3.68      -43.71     30.80 o 
  -6   7  15      859.73      799.00     58.52 o 
  -5   7  15     1323.39     1308.73     69.95 o 
  -4   7  15      245.41      182.84     39.07 o 
  -3   7  15      964.35      940.04     62.04 o 
  -2   7  15      494.19      585.19     51.78 o 
  -1   7  15      343.41      348.57     56.01 o 
   0   7  15      145.31      131.95     35.44 o 
   1   7  15     2176.95     2128.21     79.92 o 
   2   7  15      529.64      357.54     81.53 o 
   3   7  15       24.34       71.03    117.63 o 
   4   7  15      633.63      543.78     71.49 o 
   5   7  15     1420.85     1399.75    144.38 o 
  -4   8  15      246.84      194.93     80.23 o 
  -3   8  15      638.71      659.42     56.92 o 
  -2   8  15       33.54       37.04     33.62 o 
  -1   8  15      765.46      675.29     55.73 o 
   0   8  15      849.75      807.72    100.51 o 
   1   8  15       96.89       88.10     34.64 o 
  -7   0  16     8657.23     8447.63    240.10 o 
  -6   0  16     1098.53      953.00     95.72 o 
  -5   0  16      556.53      472.12     77.49 o 
  -4   0  16       85.22      -42.67     45.90 o 
  -3   0  16     4170.03     4144.82    167.21 o 
  -2   0  16     2328.52     2362.90    134.46 o 
  -1   0  16     3548.99     3708.68    163.75 o 
   0   0  16      934.02      698.61     86.95 o 
   1   0  16       10.42        6.46     46.13 o 
   2   0  16       48.71       20.30     48.43 o 
   3   0  16     2650.13     2762.60    150.15 o 
   4   0  16     1244.95     1320.18    111.63 o 
   5   0  16     2830.92     2486.75    148.30 o 
   6   0  16        2.86       37.36     50.51 o 
   7   0  16      131.47      142.83     45.58 o 
   8   0  16      261.46      262.79     51.03 o 
   9   0  16     2364.03     2322.98    131.81 o 
  10   0  16      135.82       89.57     44.76 o 
 -12   1  16     1328.71     1526.60    126.16 o 
 -11   1  16      297.91      157.76     69.88 o 
 -10   1  16      634.79      795.24     98.02 o 
  -9   1  16     2438.48     2466.69    141.61 o 
  -8   1  16      725.07      575.68     86.49 o 
  -7   1  16     1858.94     1788.38    120.86 o 
  -6   1  16     2869.82     2883.22    146.69 o 
  -5   1  16       22.02      -69.54     46.36 o 
  -4   1  16       32.18      -71.96     47.97 o 
  -3   1  16     1500.87     1319.72    110.25 o 
  -2   1  16     4072.54     4455.32    125.38 o 
  -1   1  16      415.01      478.34     64.12 o 
   0   1  16     1911.69     2056.58    107.94 o 
   1   1  16        3.84        3.92     44.28 o 
   2   1  16      645.20      626.68     59.76 o 
   3   1  16     1104.08     1154.29     74.37 o 
   4   1  16     2703.10     2987.50     87.94 o 
   5   1  16       69.31       44.83     30.25 o 
   6   1  16      314.40      311.28     40.60 o 
   7   1  16      300.31      232.76     38.91 o 
   8   1  16     1357.55     1291.04    110.43 o 
   9   1  16      459.32      495.03     52.31 o 
  10   1  16     1671.34     1681.07     67.19 o 
 -12   2  16      391.95      459.43     88.10 o 
 -11   2  16      728.60      779.10    102.87 o 
 -10   2  16      238.52      113.71     68.73 o 
  -9   2  16       66.76       50.05     62.73 o 
  -8   2  16     1127.72     1155.73    111.86 o 
  -7   2  16      497.05      553.30     85.34 o 
  -6   2  16        2.12       44.74     56.51 o 
  -5   2  16      746.68      552.38     86.95 o 
  -4   2  16     1418.95     1124.60    111.40 o 
  -3   2  16       12.38       17.99     56.74 o 
  -2   2  16     2224.26     2257.27    140.92 o 
  -1   2  16     1737.72     1895.63    134.00 o 
   0   2  16       26.69       54.89     59.50 o 
   1   2  16      842.89      702.30     95.72 o 
   2   2  16     2347.68     2305.87     99.08 o 
   3   2  16      535.96      561.80    112.09 o 
   4   2  16        9.28       54.57     48.55 o 
   5   2  16      509.18      534.82     47.42 o 
   6   2  16     1043.19     1072.63     82.32 o 
   7   2  16       47.95      -17.62     29.06 o 
   8   2  16      671.49      580.72     52.99 o 
   9   2  16      438.42      402.27     59.21 o 
 -12   3  16      250.85       77.26     68.96 o 
 -11   3  16      953.69      936.86    112.78 o 
 -10   3  16     1875.03     2111.50    143.69 o 
  -9   3  16     1009.62      965.69    112.55 o 
  -8   3  16      598.67      664.47     97.10 o 
  -7   3  16       28.83       29.52     58.81 o 
  -6   3  16      682.67      796.17    101.48 o 
  -5   3  16     1750.91     1809.37    129.62 o 
  -4   3  16     2136.27     2106.89    138.61 o 
  -3   3  16     2138.05     2197.99    141.38 o 
  -2   3  16        1.51      -74.38     49.59 o 
  -1   3  16      323.84      391.38     42.89 o 
   0   3  16     2734.36     2933.71    106.27 o 
   1   3  16     4084.75     4472.23    121.89 o 
   2   3  16     1079.80      975.37    107.48 o 
   3   3  16      305.06      258.25     57.31 o 
   4   3  16       71.74       30.95     37.37 o 
   5   3  16      938.17      960.38    112.09 o 
   6   3  16      490.27      455.47     58.91 o 
   7   3  16     2487.13     2424.79    107.16 o 
   8   3  16      102.68       44.23     42.43 o 
   9   3  16      337.87      260.45     53.92 o 
 -11   4  16      603.22      579.18     80.72 o 
 -10   4  16     1819.54     1776.70     92.98 o 
  -9   4  16     1469.85     1345.52     94.68 o 
  -8   4  16      317.71      398.17     74.50 o 
  -7   4  16      272.49      271.31     81.76 o 
  -6   4  16      632.61      504.84     58.98 o 
  -5   4  16     1140.02     1150.28    107.82 o 
  -4   4  16     4504.12     4488.67    143.92 o 
  -3   4  16      505.44      511.15     47.57 o 
  -2   4  16       37.56       43.19     30.90 o 
  -1   4  16       64.37       79.25     32.92 o 
   0   4  16     4089.07     4097.82    194.71 o 
   1   4  16     1086.01     1085.48     61.23 o 
   2   4  16     2455.98     2522.96    154.30 o 
   3   4  16      302.54      299.69     61.93 o 
   4   4  16        2.89       15.30     39.20 o 
   5   4  16      117.96       55.35     71.73 o 
   6   4  16     2067.25     1854.40     99.79 o 
   7   4  16      164.70      117.56     46.27 o 
   8   4  16     1034.18     1117.89     85.32 o 
  -9   5  16      759.82      659.73     67.46 o 
  -8   5  16      253.70      304.33     70.11 o 
  -7   5  16      115.78       70.79    107.36 o 
  -6   5  16       42.43       52.96     81.88 o 
  -5   5  16      990.09      978.15     61.69 o 
  -4   5  16        7.57       13.75     32.10 o 
  -3   5  16        1.78      -22.76     43.75 o 
  -2   5  16       56.00       41.31     30.69 o 
  -1   5  16      121.80      153.74     36.14 o 
   0   5  16      191.20      112.43     34.66 o 
   1   5  16      463.73      508.79     81.33 o 
   2   5  16      152.18      178.16     52.01 o 
   3   5  16      333.60      203.75     52.74 o 
   4   5  16      127.38      112.16     48.02 o 
   5   5  16      154.41      149.68     51.29 o 
   6   5  16      205.58      301.45     58.94 o 
  -7   6  16        4.66       33.30     31.80 o 
  -6   6  16      342.89      243.38     43.56 o 
  -5   6  16        2.98       22.58     32.64 o 
  -4   6  16      132.06      116.09     36.77 o 
  -3   6  16        2.43       29.61     31.97 o 
  -2   6  16      162.72      144.82     37.79 o 
  -1   6  16      133.13      141.99     36.13 o 
   0   6  16       64.86       41.17     31.15 o 
   1   6  16       19.98       -2.66     30.00 o 
   2   6  16       32.25       11.39     51.20 o 
   3   6  16      390.02      282.02     59.31 o 
   4   6  16       44.20       76.21     54.78 o 
  -3   7  16        0.06      -38.79     30.67 o 
  -2   7  16      740.90      696.83     57.02 o 
  -1   7  16      153.99      100.69     45.32 o 
   0   7  16        8.47       50.33     51.93 o 
  -9   1  17       23.66       46.36     62.96 o 
  -8   1  17      529.60      322.66     77.26 o 
  -7   1  17     3056.07     3452.90    165.14 o 
  -6   1  17       86.57      -71.96     53.05 o 
  -5   1  17      445.68      295.68     74.73 o 
  -4   1  17       67.65      -26.06     54.89 o 
  -3   1  17      366.88      260.85     74.96 o 
  -2   1  17      271.05      197.43     72.88 o 
  -1   1  17      941.27      875.51    102.63 o 
   0   1  17       33.45       98.48     61.35 o 
   1   1  17      651.67      593.90     89.26 o 
   2   1  17      640.66      473.27     83.26 o 
   3   1  17      143.40      220.67     48.06 o 
   4   1  17      380.22      407.39     57.54 o 
   5   1  17      730.10      703.17     68.78 o 
   6   1  17       95.57       80.34     43.21 o 
   7   1  17       16.88        7.73     30.87 o 
 -10   2  17       83.92      198.35     73.57 o 
  -9   2  17      321.30      329.12     83.26 o 
  -8   2  17      969.67      848.06    105.40 o 
  -7   2  17      218.00      229.02     74.50 o 
  -6   2  17     2582.57     2942.04    158.22 o 
  -5   2  17      210.86      128.93     63.89 o 
  -4   2  17       34.84       61.12     59.97 o 
  -3   2  17      201.72      190.51     72.42 o 
  -2   2  17     2170.23     2270.41    143.46 o 
  -1   2  17       58.95      138.38     70.35 o 
   0   2  17     1313.83     1443.57    126.39 o 
   1   2  17      338.28      351.73     81.88 o 
   3   2  17      522.49      640.72     96.64 o 
   4   2  17     1129.77     1032.79    101.94 o 
   5   2  17       72.54       54.96     37.73 o 
   6   2  17      560.42      495.56     61.26 o 
   7   2  17      735.37      746.17     71.27 o 
  -9   3  17      194.83      115.55     71.27 o 
  -8   3  17       23.52       -7.15     62.73 o 
  -7   3  17     1332.97     1202.78    120.62 o 
  -6   3  17      237.64      199.73     75.42 o 
  -5   3  17      222.85      394.39     82.57 o 
  -4   3  17        1.43       97.79     65.50 o 
  -3   3  17      279.49      291.30     80.95 o 
  -2   3  17       24.10      -28.14     58.58 o 
  -1   3  17     1072.48     1207.95     75.59 o 
   0   3  17        0.66       -0.97     49.82 o 
   1   3  17       11.82      142.07     69.88 o 
   2   3  17      179.83      171.11     49.41 o 
   3   3  17      462.32      463.74     61.46 o 
   4   3  17      490.40      542.69     96.18 o 
   5   3  17      720.59      574.08     67.35 o 
   6   3  17      102.98       86.14     44.47 o 
  -8   4  17      168.67      159.03     47.88 o 
  -7   4  17       41.98       41.71     97.68 o 
  -6   4  17       24.21       -0.49     38.39 o 
  -5   4  17      718.94      681.06     66.47 o 
  -4   4  17      105.63       48.22     40.78 o 
  -3   4  17      376.17      368.01     54.81 o 
  -2   4  17      300.15      362.86    134.00 o 
  -1   4  17      180.16      162.19     47.87 o 
   0   4  17        7.49       14.10     30.66 o 
   1   4  17      685.85      729.45     73.49 o 
   2   4  17      533.48      570.90    108.63 o 
   3   4  17      212.75      147.47     51.52 o 
   4   4  17      365.87      316.05     65.16 o 
   5   4  17      208.28      107.98     62.04 o 
  -6   5  17     1219.52     1080.36     80.37 o 
  -5   5  17      304.99      345.48     54.56 o 
  -4   5  17     4685.07     4795.48    143.23 o 
  -3   5  17     1078.51     1043.35     65.32 o 
  -2   5  17        7.58       24.29     32.79 o 
  -1   5  17      148.20      118.04     41.52 o 
   0   5  17     2031.74     2050.47     93.81 o 
   1   5  17      392.74      312.63     59.73 o 
   2   5  17     1916.21     1769.70    141.38 o 
   3   5  17      362.72      214.67     57.39 o 
  -2   0  18     3566.67     3468.13    169.98 o 
  -1   0  18       79.79       36.67     63.89 o 
   1   0  18      140.87       76.57     59.97 o 
   3   0  18       57.79       58.35     60.43 o 
   4   0  18     3378.75     3211.88    174.13 o 
  -6   1  18       52.62       60.20     65.27 o 
  -5   1  18      945.34      796.63     99.87 o 
  -4   1  18       46.78       40.59     61.12 o 
  -3   1  18      533.29      304.91     81.65 o 
  -2   1  18       89.80      -35.98     58.58 o 
  -1   1  18     2533.12     2495.52    154.99 o 
   0   1  18        2.15       45.90     63.66 o 
   1   1  18      602.34      524.47     89.95 o 
   2   1  18       40.06       -5.77     57.20 o 
   3   1  18     1105.30      958.77    111.17 o 
   4   1  18       20.58       23.76     58.35 o 
  -7   2  18       34.54       49.36     68.27 o 
  -6   2  18      599.00      556.30     95.72 o 
  -5   2  18      339.42      281.84     77.03 o 
  -4   2  18       19.54       37.36     60.43 o 
  -3   2  18      839.12      841.14    107.25 o 
  -2   2  18      497.65      411.92     85.11 o 
  -1   2  18       16.89       30.91     65.04 o 
   0   2  18      853.63      930.17    116.70 o 
   1   2  18     1367.73     1668.68    143.00 o 
   2   2  18       58.13      -70.11     54.43 o 
   3   2  18      366.57      318.51     81.88 o 
  -5   3  18        2.31      -26.06     62.50 o 
  -4   3  18     2673.12     2790.28    166.29 o 
  -3   3  18       23.37      -80.26     53.51 o 
  -2   3  18      662.95      644.68     64.99 o 
  -1   3  18      156.94      139.27     44.89 o 
   0   3  18     1275.09     1042.03    125.93 o 
   1   3  18        9.89       64.35     71.27 o 
                                                 
